# Supplementary material for: ALDH3A2, ODF2, QSOX2, and MicroRNA-503-5p Expression to Forecast Recurrence in TMPRSS2-ERG-Positive Prostate Cancer
Source: Int J Mol Sci. 2022 Oct 2;23(19):11695. doi: 10.3390/ijms231911695 (PMC9569942; doi:10.3390/ijms231911695)
Supplement: Supplementary file 1 [file ijms-23-11695-s001.zip]

Archive with 7 entries (7 files):
- Supplementary_Figure_S1_top7.png
- Supplementary_File_S1_BRF.html
- Supplementary_File_S2_BCR.html
- Supplementary_Table_S1_DE.xlsx
- Supplementary_Table_S2_correlations.xlsx
- Supplementary_Table_S3_pathways.xlsx
- Supplementary_Table_S4_model.xlsx
