# Supplementary material for: ALDH3A2, ODF2, QSOX2, and MicroRNA-503-5p Expression to Forecast Recurrence in TMPRSS2-ERG-Positive Prostate Cancer
Source: Int J Mol Sci. 2022 Oct 2;23(19):11695. doi: 10.3390/ijms231911695 (PMC9569942; doi:10.3390/ijms231911695)
Supplement: Supplementary file 1 [file ijms-23-11695-s001.zip › Supplementary_Table_S1_DE.xlsx]

## Sheet: DE miRNA (Cohort A)
	Spearman_correlation_coef	Spearman_correlation_pvalue	Spearman_correlation_FDR	edgeR_logFC	edgeR_logCPM	QLF_pvalue	QLF_FDR	MW_pvalue	MW_FDR	n_score	b_score
hsa-let-7g-3p	-0.27	0.223239	0.79719	-3.46	0.05	0.0118114	0.415367	0.237628	0.825665	0.2	0
hsa-miR-10394-3p	0.23	0.306216	0.79719	2.75	1.09	0.0365597	0.504797	0.319675	0.825665	0.15	0
hsa-miR-10398-3p	-0.22	0.334823	0.79719	-1.87	-0.29	0.0251849	0.488484	0.358516	0.825665	0.13	0
hsa-miR-11401	-0.22	0.334823	0.79719	-2.09	-0.26	0.0235971	0.488484	0.358516	0.825665	0.13	0
hsa-miR-1224-5p	0.32	0.147302	0.79719	2.51	-0.32	0.0014611	0.133593	0.171857	0.825665	0.14	0
hsa-miR-1226-3p	-0.15	0.507903	0.79719	-2.19	-0.24	0.0247956	0.488484	0.558185	0.825665	0.07	0
hsa-miR-1234-3p	-0.22	0.334823	0.79719	-1.78	-0.31	0.0267543	0.488484	0.358516	0.825665	0.13	0
hsa-miR-1238-3p	0.32	0.147302	0.79719	1.56	-0.4	0.0079995	0.332464	0.171857	0.825665	0.14	0
hsa-miR-124-3p	-0.22	0.334823	0.79719	-1.74	-0.32	0.034964	0.504797	0.358516	0.825665	0.13	0
hsa-miR-1245a	0.32	0.147302	0.79719	1.22	-0.42	0.0303553	0.488484	0.171857	0.825665	0.14	0
hsa-miR-1252-5p	-0.27	0.223239	0.79719	-2.24	-0.25	0.0227422	0.488484	0.237628	0.825665	0.2	0
hsa-miR-1258	-0.15	0.507903	0.79719	-2.45	-0.18	0.0223929	0.488484	0.558185	0.825665	0.07	0
hsa-miR-1263-5p	-0.15	0.507903	0.79719	-2.52	-0.17	0.0219389	0.488484	0.558185	0.825665	0.07	0
hsa-miR-1265-5p	0.32	0.147302	0.79719	1.56	-0.4	0.0079995	0.332464	0.171857	0.825665	0.14	0
hsa-miR-1266-3p	0.32	0.147302	0.79719	1.56	-0.4	0.0079995	0.332464	0.171857	0.825665	0.14	0
hsa-miR-1269a-5p	0.32	0.147302	0.79719	2.51	-0.32	0.0014611	0.133593	0.171857	0.825665	0.14	0
hsa-miR-1275	0.67	0.000660878	0.438323	1.27	4.37	0.0293315	0.488484	0.00110235	0.825665	1.16	0.29
hsa-miR-1285-5p	0.32	0.143737	0.79719	2.89	0.11	0.0254591	0.488484	0.156447	0.825665	0.22	0
hsa-miR-1289-3p	-0.22	0.334823	0.79719	-1.96	-0.28	0.0242534	0.488484	0.358516	0.825665	0.13	0
hsa-miR-1289-5p	-0.27	0.223239	0.79719	-2.93	-0.12	0.0161267	0.488484	0.237628	0.825665	0.2	0
hsa-miR-1298-3p	-0.37	0.0940789	0.79719	-3.06	1.1	0.0412403	0.55452	0.10195	0.825665	0.32	0
hsa-miR-1298-5p	-0.46	0.030577	0.79719	-2.85	4.88	0.00275354	0.188824	0.0375197	0.825665	1.2	-0.09
hsa-miR-1323	0.32	0.147302	0.79719	1.4	-0.41	0.0303553	0.488484	0.171857	0.825665	0.14	0
hsa-miR-135b-5p	-0.39	0.0741307	0.79719	-3.22	1.54	0.0222563	0.488484	0.0818817	0.825665	0.78	0
hsa-miR-137-3p	0.46	0.0302584	0.79719	3.98	-0.08	0.000482192	0.125918	0.0405322	0.825665	0.29	0
hsa-miR-137-5p	0.32	0.147302	0.79719	3.15	-0.26	0.00219591	0.162794	0.171857	0.825665	0.14	0
hsa-miR-138-5p	-0.37	0.0933386	0.79719	-3.19	-0.02	0.011065	0.39936	0.102704	0.825665	0.33	0
hsa-miR-1-3p	-0.52	0.0141119	0.79719	-1.03	12.09	0.0188993	0.488484	0.0171569	0.825665	0.63	-0.11
hsa-miR-145-3p	-0.55	0.00855981	0.781511	-0.94	9.53	0.0302712	0.488484	0.0108594	0.825665	0.76	0.07
hsa-miR-147b-5p	-0.22	0.334823	0.79719	-1.68	-0.32	0.0281477	0.488484	0.358516	0.825665	0.13	0
hsa-miR-1538	-0.15	0.507903	0.79719	-1.51	-0.35	0.035435	0.504797	0.558185	0.825665	0.07	0
hsa-miR-16-1-3p	0.32	0.147302	0.79719	2.69	-0.3	0.00123944	0.125918	0.171857	0.825665	0.14	0
hsa-miR-183-3p	-0.32	0.14653	0.79719	-2.42	-0.2	0.0167898	0.488484	0.157325	0.825665	0.27	0
hsa-miR-1908-5p	0.58	0.00467716	0.610035	5.13	0.28	9.49167e-05	0.0904447	0.00937518	0.825665	0.43	0
hsa-miR-1910-5p	-0.15	0.507903	0.79719	-1.32	-0.37	0.0401881	0.543035	0.558185	0.825665	0.07	0
hsa-miR-1911-3p	-0.15	0.507903	0.79719	-3.38	0.04	0.0149372	0.488484	0.558185	0.825665	0.07	0
hsa-miR-1911-5p	-0.32	0.14653	0.79719	-4.83	0.69	0.00374413	0.238841	0.157325	0.825665	0.27	0
hsa-miR-1912-3p	-0.22	0.334823	0.79719	-1.72	-0.32	0.034964	0.504797	0.358516	0.825665	0.13	0
hsa-miR-196a-5p	-0.55	0.00805368	0.781511	-2.54	2.62	0.0218048	0.488484	0.0130553	0.825665	1.31	9.06
hsa-miR-19b-1-5p	-0.22	0.334823	0.79719	-1.48	-0.35	0.034964	0.504797	0.358516	0.825665	0.13	0
hsa-miR-200b-3p	0.43	0.0485274	0.79719	0.6	11.89	0.0453796	1	0.0493509	0.825665	0.78	-0.28
hsa-miR-205-3p	-0.37	0.0933386	0.79719	-3.49	0.1	0.00879368	0.349581	0.102704	0.825665	0.33	0
hsa-miR-205-5p	-0.41	0.0596876	0.79719	-1.55	10.12	0.0432036	0.578085	0.0659185	0.825665	0.48	-0.5
hsa-miR-208b-3p	-0.15	0.507903	0.79719	-2.59	-0.17	0.0214593	0.488484	0.558185	0.825665	0.07	0
hsa-miR-2115-5p	0.46	0.0302584	0.79719	3.39	-0.2	0.000625902	0.125918	0.0405322	0.825665	0.29	0
hsa-miR-216a-3p	-0.32	0.14653	0.79719	-3.85	0.22	0.00846377	0.345165	0.157325	0.825665	0.27	0
hsa-miR-216a-5p	-0.27	0.223239	0.79719	-2.91	-0.08	0.0166059	0.488484	0.237628	0.825665	0.2	0
hsa-miR-216b-5p	-0.42	0.049939	0.79719	-3.19	0.72	0.0284133	0.488484	0.0576907	0.825665	0.78	0
hsa-miR-224-5p	-0.44	0.0412637	0.79719	-1.22	7.09	0.022055	0.488484	0.0465217	0.825665	0.78	-0.23
hsa-miR-2276-3p	-0.27	0.223239	0.79719	-2.37	-0.21	0.0190182	0.488484	0.237628	0.825665	0.2	0
hsa-miR-2682-5p	0.07	0.743567	0.908804	5.82	5.38	0.000777793	0.125918	0.763188	0.932785	0.21	-9.21
hsa-miR-29b-1-5p	-0.22	0.334823	0.79719	-1.61	-0.33	0.034964	0.504797	0.358516	0.825665	0.13	0
hsa-miR-29b-3p	-0.41	0.0596876	0.79719	-1.46	6.19	0.0189131	0.488484	0.0659185	0.825665	0.76	-0.36
hsa-miR-3115	0.32	0.147302	0.79719	1.4	-0.41	0.0303553	0.488484	0.171857	0.825665	0.14	0
hsa-miR-3126-5p	0.32	0.147302	0.79719	2.43	-0.33	0.00155711	0.137779	0.171857	0.825665	0.14	0
hsa-miR-3127-3p	-0.22	0.334823	0.79719	-1.87	-0.3	0.0265634	0.488484	0.358516	0.825665	0.13	0
hsa-miR-3129-5p	0.32	0.147302	0.79719	2.07	-0.36	0.00250862	0.17644	0.171857	0.825665	0.14	0
hsa-miR-3131	-0.15	0.507903	0.79719	-1.2	-0.38	0.0446914	0.580988	0.558185	0.825665	0.07	0
hsa-miR-3133	-0.22	0.334823	0.79719	-1.47	-0.35	0.0327171	0.504797	0.358516	0.825665	0.13	0
hsa-miR-31-3p	-0.37	0.0933386	0.79719	-3.92	0.23	0.0073733	0.332464	0.102704	0.825665	0.33	0
hsa-miR-3144-3p	-0.15	0.507903	0.79719	-1.65	-0.33	0.0321719	0.504271	0.558185	0.825665	0.07	0
hsa-miR-3148	0.32	0.147302	0.79719	1.73	-0.39	0.0303553	0.488484	0.171857	0.825665	0.14	0
hsa-miR-3149	-0.22	0.334823	0.79719	-1.98	-0.27	0.0238877	0.488484	0.358516	0.825665	0.13	0
hsa-miR-3154	0.32	0.147302	0.79719	2.71	-0.29	0.00119978	0.125918	0.171857	0.825665	0.14	0
hsa-miR-3155a-5p	0.32	0.147302	0.79719	2.74	-0.3	0.00122513	0.125918	0.171857	0.825665	0.14	0
hsa-miR-3157-5p	-0.27	0.223239	0.79719	-3.1	-0.02	0.0141701	0.485857	0.237628	0.825665	0.2	0
hsa-miR-31-5p	-0.26	0.2384	0.79719	-2.04	4.34	0.0367743	0.504797	0.243455	0.825665	0.34	-0.83
hsa-miR-3164-5p	-0.22	0.334823	0.79719	-1.64	-0.33	0.0288031	0.488484	0.358516	0.825665	0.13	0
hsa-miR-3177-3p	0.47	0.0256325	0.79719	2.74	1.77	0.0145345	0.488484	0.0327369	0.825665	1.03	0.51
hsa-miR-3179-3p	-0.15	0.507903	0.79719	-1.42	-0.35	0.0368062	0.504797	0.558185	0.825665	0.07	0
hsa-miR-3180/3180-3p	-0.15	0.507903	0.79719	-2.58	-0.19	0.034964	0.504797	0.558185	0.825665	0.07	0
hsa-miR-3180-5p	-0.15	0.507903	0.79719	-2.13	-0.26	0.034964	0.504797	0.558185	0.825665	0.07	0
hsa-miR-3188-3p	0.32	0.147302	0.79719	2.71	-0.29	0.00119978	0.125918	0.171857	0.825665	0.14	0
hsa-miR-3190-3p	-0.15	0.507903	0.79719	-2.23	-0.23	0.0243703	0.488484	0.558185	0.825665	0.07	0
hsa-miR-3192-5p	0.32	0.147302	0.79719	2.26	-0.34	0.00187286	0.151096	0.171857	0.825665	0.14	0
hsa-miR-3193	-0.15	0.507903	0.79719	-1.94	-0.28	0.0270364	0.488484	0.558185	0.825665	0.07	0
hsa-miR-3199-5p	-0.15	0.507903	0.79719	-2.65	-0.14	0.0212444	0.488484	0.558185	0.825665	0.07	0
hsa-miR-324-3p	-0.27	0.223239	0.79719	-5.85	1.31	0.00454418	0.283288	0.237628	0.825665	0.2	0
hsa-miR-34c-5p	0.08	0.708158	0.88447	1.72	4.94	0.00317381	0.212336	0.730861	0.910336	0.21	-0.54
hsa-miR-3613-3p	-0.22	0.334823	0.79719	-2.13	-0.26	0.034964	0.504797	0.358516	0.825665	0.13	0
hsa-miR-3616-5p	-0.22	0.334823	0.79719	-1.92	-0.29	0.0250694	0.488484	0.358516	0.825665	0.13	0
hsa-miR-3622a-3p	0.32	0.147302	0.79719	2.43	-0.34	0.0079995	0.332464	0.171857	0.825665	0.14	0
hsa-miR-3651	0.32	0.147302	0.79719	1.22	-0.42	0.0303553	0.488484	0.171857	0.825665	0.14	0
hsa-miR-3652-5p	0.32	0.147302	0.79719	2.26	-0.34	0.00187286	0.151096	0.171857	0.825665	0.14	0
hsa-miR-3655	0.32	0.147302	0.79719	3.72	-0.2	0.00219591	0.162794	0.171857	0.825665	0.14	0
hsa-miR-3662	-0.15	0.507903	0.79719	-1.65	-0.33	0.0321719	0.504271	0.558185	0.825665	0.07	0
hsa-miR-3664-5p	0.32	0.147302	0.79719	1.77	-0.39	0.0079995	0.332464	0.171857	0.825665	0.14	0
hsa-miR-3681-5p	-0.22	0.334823	0.79719	-3.23	-0.04	0.0153598	0.488484	0.358516	0.825665	0.13	0
hsa-miR-3688-3p	-0.22	0.334823	0.79719	-1.76	-0.31	0.0267351	0.488484	0.358516	0.825665	0.13	0
hsa-miR-3691-5p	-0.22	0.334823	0.79719	-1.97	-0.28	0.0240007	0.488484	0.358516	0.825665	0.13	0
hsa-miR-372-3p	-0.27	0.223239	0.79719	-2.22	-0.24	0.0202591	0.488484	0.237628	0.825665	0.2	0
hsa-miR-376b-5p/376c-5p	-0.22	0.334823	0.79719	-1.95	-0.29	0.0251612	0.488484	0.358516	0.825665	0.13	0
hsa-miR-378g	-0.22	0.334823	0.79719	-4.39	0.43	0.00713767	0.332464	0.358516	0.825665	0.13	0
hsa-miR-3910	0.32	0.147302	0.79719	2.51	-0.32	0.0014611	0.133593	0.171857	0.825665	0.14	0
hsa-miR-3911	0.32	0.147302	0.79719	2.71	-0.29	0.00119978	0.125918	0.171857	0.825665	0.14	0
hsa-miR-3943-5p	-0.22	0.334823	0.79719	-3.66	0.09	0.0117225	0.415367	0.358516	0.825665	0.13	0
hsa-miR-4421	-0.15	0.507903	0.79719	-1.71	-0.32	0.0304524	0.488484	0.558185	0.825665	0.07	0
hsa-miR-4430	-0.15	0.507903	0.79719	-3.37	-0.04	0.0227422	0.488484	0.558185	0.825665	0.07	0
hsa-miR-4466	0.32	0.147302	0.79719	2.71	-0.29	0.00119978	0.125918	0.171857	0.825665	0.14	0
hsa-miR-4473-5p	-0.15	0.507903	0.79719	-1.61	-0.33	0.0329161	0.504797	0.558185	0.825665	0.07	0
hsa-miR-4478	-0.22	0.334823	0.79719	-2.36	-0.21	0.0209088	0.488484	0.358516	0.825665	0.13	0
hsa-miR-4492	-0.15	0.507903	0.79719	-4.26	0.27	0.00991925	0.383218	0.558185	0.825665	0.07	0
hsa-miR-449a/449b-5p	0.39	0.0741307	0.79719	6.02	4.45	9.89187e-05	0.0904447	0.0818817	0.825665	0.88	-7.89
hsa-miR-449b-3p	0.47	0.027828	0.79719	4.6	0.34	0.000268574	0.122783	0.0361709	0.825665	0.36	0
hsa-miR-449c-5p	0.3	0.168859	0.79719	6.16	5.22	8.86403e-05	0.0904447	0.175151	0.825665	0.61	-8.88
hsa-miR-4504-3p	-0.22	0.334823	0.79719	-3.16	-0.05	0.015962	0.488484	0.358516	0.825665	0.13	0
hsa-miR-4516	-0.15	0.507903	0.79719	-4.79	0.61	0.0093767	0.367433	0.558185	0.825665	0.07	0
hsa-miR-451a	-0.33	0.132751	0.79719	-1.31	8.31	0.0120132	0.417115	0.141653	0.825665	1.07	-0.09
hsa-miR-4522	0.32	0.147302	0.79719	1.4	-0.41	0.0303553	0.488484	0.171857	0.825665	0.14	0
hsa-miR-4639-5p	-0.22	0.334823	0.79719	-1.75	-0.31	0.0273271	0.488484	0.358516	0.825665	0.13	0
hsa-miR-4645-3p	0.32	0.147302	0.79719	2.43	-0.34	0.0079995	0.332464	0.171857	0.825665	0.14	0
hsa-miR-4654	-0.15	0.507903	0.79719	-2.71	-0.17	0.034964	0.504797	0.558185	0.825665	0.07	0
hsa-miR-4657	-0.15	0.507903	0.79719	-1.74	-0.31	0.0304376	0.488484	0.558185	0.825665	0.07	0
hsa-miR-4659a-3p/4659b-3p	-0.22	0.334823	0.79719	-1.8	-0.3	0.0262655	0.488484	0.358516	0.825665	0.13	0
hsa-miR-466	0.32	0.147302	0.79719	2.43	-0.34	0.0079995	0.332464	0.171857	0.825665	0.14	0
hsa-miR-4662a-5p	-0.15	0.507903	0.79719	-1.79	-0.3	0.0290917	0.488484	0.558185	0.825665	0.07	0
hsa-miR-4679	-0.15	0.507903	0.79719	-1.47	-0.35	0.0363044	0.504797	0.558185	0.825665	0.07	0
hsa-miR-4690-5p	0.32	0.147302	0.79719	4.39	0	0.000369331	0.125918	0.171857	0.825665	0.14	0
hsa-miR-4703-3p	0.32	0.147302	0.79719	1.4	-0.41	0.0303553	0.488484	0.171857	0.825665	0.14	0
hsa-miR-4714-3p	-0.15	0.507903	0.79719	-3.23	-0.05	0.0171207	0.488484	0.558185	0.825665	0.07	0
hsa-miR-4717-3p	-0.22	0.334823	0.79719	-3.04	-0.12	0.0227422	0.488484	0.358516	0.825665	0.13	0
hsa-miR-4723-3p	-0.15	0.507903	0.79719	-1.32	-0.37	0.0401881	0.543035	0.558185	0.825665	0.07	0
hsa-miR-4726-5p	-0.15	0.507903	0.79719	-1.87	-0.3	0.034964	0.504797	0.558185	0.825665	0.07	0
hsa-miR-4738-3p	-0.15	0.507903	0.79719	-1.85	-0.3	0.0285732	0.488484	0.558185	0.825665	0.07	0
hsa-miR-4742-3p	-0.15	0.507903	0.79719	-1.2	-0.38	0.0446914	0.580988	0.558185	0.825665	0.07	0
hsa-miR-4750-5p	0.32	0.147302	0.79719	2.96	-0.27	0.0010257	0.125918	0.171857	0.825665	0.14	0
hsa-miR-4755-3p	-0.15	0.507903	0.79719	-1.42	-0.35	0.0368062	0.504797	0.558185	0.825665	0.07	0
hsa-miR-4755-5p	-0.22	0.334823	0.79719	-2.66	-0.17	0.0227422	0.488484	0.358516	0.825665	0.13	0
hsa-miR-4757-3p	0.32	0.147302	0.79719	1.4	-0.41	0.0303553	0.488484	0.171857	0.825665	0.14	0
hsa-miR-4781-3p	-0.27	0.223239	0.79719	-2.87	-0.08	0.0163144	0.488484	0.237628	0.825665	0.2	0
hsa-miR-4798-5p	0.32	0.147302	0.79719	1.77	-0.39	0.0079995	0.332464	0.171857	0.825665	0.14	0
hsa-miR-4800-5p	-0.15	0.507903	0.79719	-1.78	-0.31	0.0297949	0.488484	0.558185	0.825665	0.07	0
hsa-miR-4802-3p	0.32	0.147302	0.79719	1.77	-0.39	0.0079995	0.332464	0.171857	0.825665	0.14	0
hsa-miR-490-5p	0.32	0.147302	0.79719	2.15	-0.36	0.0079995	0.332464	0.171857	0.825665	0.14	0
hsa-miR-494-5p	0.32	0.147302	0.79719	1.77	-0.39	0.0079995	0.332464	0.171857	0.825665	0.14	0
hsa-miR-5000-3p	-0.15	0.507903	0.79719	-1.2	-0.38	0.0446914	0.580988	0.558185	0.825665	0.07	0
hsa-miR-5009-5p	-0.32	0.14653	0.79719	-3.41	0.06	0.010271	0.391297	0.157325	0.825665	0.27	0
hsa-miR-500b-3p	-0.27	0.223239	0.79719	-2.57	-0.17	0.0177708	0.488484	0.237628	0.825665	0.2	0
hsa-miR-503-5p	0.58	0.00453034	0.610035	1.91	2.36	0.049147	0.624948	0.0085932	0.825665	1.05	0.82
hsa-miR-506-3p	-0.27	0.223239	0.79719	-3.65	0.12	0.0104638	0.393179	0.237628	0.825665	0.2	0
hsa-miR-508-5p	-0.22	0.334823	0.79719	-2.03	-0.28	0.034964	0.504797	0.358516	0.825665	0.13	0
hsa-miR-5088-5p	-0.22	0.334823	0.79719	-2.6	-0.15	0.0193132	0.488484	0.358516	0.825665	0.13	0
hsa-miR-509-5p	-0.15	0.507903	0.79719	-1.2	-0.38	0.0446914	0.580988	0.558185	0.825665	0.07	0
hsa-miR-511-3p	0.32	0.147302	0.79719	1.4	-0.41	0.0303553	0.488484	0.171857	0.825665	0.14	0
hsa-miR-518d-5p/518f-5p/520c-5p/526a-5p	0.32	0.147302	0.79719	1.77	-0.39	0.0079995	0.332464	0.171857	0.825665	0.14	0
hsa-miR-518e-5p/519a-5p/519b-5p/519c-5p/522-5p/523-5p	0.32	0.147302	0.79719	2.06	-0.36	0.00237523	0.171454	0.171857	0.825665	0.14	0
hsa-miR-539-3p	0.32	0.147302	0.79719	3.35	-0.19	0.000799867	0.125918	0.171857	0.825665	0.14	0
hsa-miR-541-3p	0.46	0.0302584	0.79719	4.1	-0.02	0.000380157	0.125918	0.0405322	0.825665	0.29	0
hsa-miR-541-5p	-0.15	0.507903	0.79719	-1.61	-0.33	0.0329161	0.504797	0.558185	0.825665	0.07	0
hsa-miR-548ab/548n	-0.15	0.507903	0.79719	-1.65	-0.33	0.0321719	0.504271	0.558185	0.825665	0.07	0
hsa-miR-548ag-5p	-0.15	0.507903	0.79719	-2.82	-0.1	0.0205962	0.488484	0.558185	0.825665	0.07	0
hsa-miR-548ap-5p/548j-5p	-0.22	0.334823	0.79719	-2.03	-0.27	0.0237633	0.488484	0.358516	0.825665	0.13	0
hsa-miR-548aw	0.32	0.147302	0.79719	1.56	-0.4	0.0079995	0.332464	0.171857	0.825665	0.14	0
hsa-miR-548u-3p	-0.22	0.334823	0.79719	-2.86	-0.14	0.017874	0.488484	0.358516	0.825665	0.13	0
hsa-miR-549a-3p	-0.22	0.334823	0.79719	-2.03	-0.27	0.0235457	0.488484	0.358516	0.825665	0.13	0
hsa-miR-551a	-0.22	0.334823	0.79719	-1.88	-0.3	0.0258681	0.488484	0.358516	0.825665	0.13	0
hsa-miR-552-3p	-0.22	0.334823	0.79719	-2.42	-0.2	0.0205282	0.488484	0.358516	0.825665	0.13	0
hsa-miR-556-5p	-0.22	0.334823	0.79719	-2.18	-0.25	0.0224659	0.488484	0.358516	0.825665	0.13	0
hsa-miR-561-5p	0.46	0.0302584	0.79719	2.88	-0.27	0.000861294	0.125918	0.0405322	0.825665	0.29	0
hsa-miR-5683	0.32	0.147302	0.79719	2.26	-0.34	0.00187286	0.151096	0.171857	0.825665	0.14	0
hsa-miR-5689	-0.27	0.223239	0.79719	-2.51	-0.19	0.0180478	0.488484	0.237628	0.825665	0.2	0
hsa-miR-5691	0.32	0.147302	0.79719	4.06	-0.05	0.000528601	0.125918	0.171857	0.825665	0.14	0
hsa-miR-5694	-0.15	0.507903	0.79719	-1.65	-0.33	0.0321719	0.504271	0.558185	0.825665	0.07	0
hsa-miR-5695-3p	-0.22	0.334823	0.79719	-2.19	-0.25	0.0228678	0.488484	0.358516	0.825665	0.13	0
hsa-miR-5696	0.32	0.147302	0.79719	1.77	-0.39	0.0079995	0.332464	0.171857	0.825665	0.14	0
hsa-miR-5702-3p	-0.22	0.334823	0.79719	-1.39	-0.36	0.0352045	0.504797	0.358516	0.825665	0.13	0
hsa-miR-579-3p	0.32	0.147302	0.79719	1.4	-0.41	0.0303553	0.488484	0.171857	0.825665	0.14	0
hsa-miR-598-5p	0.32	0.147302	0.79719	2.96	-0.27	0.0010257	0.125918	0.171857	0.825665	0.14	0
hsa-miR-6125	0.58	0.00467716	0.610035	4.35	0.02	0.000233092	0.122783	0.00937518	0.825665	0.43	0
hsa-miR-615-3p	0.33	0.132751	0.79719	1.8	6.38	0.00501156	0.305482	0.141653	0.825665	0.74	-1.07
hsa-miR-627-3p	-0.15	0.507903	0.79719	-1.2	-0.38	0.0446914	0.580988	0.558185	0.825665	0.07	0
hsa-miR-627-5p	0.32	0.147302	0.79719	1.4	-0.41	0.0303553	0.488484	0.171857	0.825665	0.14	0
hsa-miR-632	-0.32	0.14653	0.79719	-4.08	0.28	0.00733438	0.332464	0.157325	0.825665	0.27	0
hsa-miR-6504-5p	-0.15	0.507903	0.79719	-2.24	-0.24	0.034964	0.504797	0.558185	0.825665	0.07	0
hsa-miR-6505-3p	-0.22	0.334823	0.79719	-2.3	-0.23	0.0218564	0.488484	0.358516	0.825665	0.13	0
hsa-miR-6513-3p	-0.15	0.507903	0.79719	-2.03	-0.27	0.0266578	0.488484	0.558185	0.825665	0.07	0
hsa-miR-6516-3p	-0.22	0.334823	0.79719	-2.91	-0.14	0.0174494	0.488484	0.358516	0.825665	0.13	0
hsa-miR-6718-5p	-0.22	0.334823	0.79719	-2.54	-0.2	0.0227422	0.488484	0.358516	0.825665	0.13	0
hsa-miR-6726-3p	-0.27	0.223239	0.79719	-2.97	-0.06	0.0153836	0.488484	0.237628	0.825665	0.2	0
hsa-miR-6730-5p	-0.15	0.507903	0.79719	-1.95	-0.28	0.0271429	0.488484	0.558185	0.825665	0.07	0
hsa-miR-6732-5p	0.32	0.147302	0.79719	2.77	-0.3	0.00219591	0.162794	0.171857	0.825665	0.14	0
hsa-miR-6733-5p	-0.37	0.0933386	0.79719	-3.8	0.22	0.00744522	0.332464	0.102704	0.825665	0.33	0
hsa-miR-6734-5p	-0.15	0.507903	0.79719	-2.03	-0.27	0.0266578	0.488484	0.558185	0.825665	0.07	0
hsa-miR-6739-5p	0.32	0.147302	0.79719	2.71	-0.29	0.00119978	0.125918	0.171857	0.825665	0.14	0
hsa-miR-6753-3p	0.32	0.147302	0.79719	3.15	-0.24	0.000910802	0.125918	0.171857	0.825665	0.14	0
hsa-miR-675-5p	0.46	0.0302584	0.79719	2.94	-0.27	0.000849164	0.125918	0.0405322	0.825665	0.29	0
hsa-miR-6761-3p	-0.15	0.507903	0.79719	-1.42	-0.35	0.0368062	0.504797	0.558185	0.825665	0.07	0
hsa-miR-6772-3p	-0.22	0.334823	0.79719	-2.02	-0.27	0.0235815	0.488484	0.358516	0.825665	0.13	0
hsa-miR-6780a-5p	-0.15	0.507903	0.79719	-1.42	-0.35	0.0368062	0.504797	0.558185	0.825665	0.07	0
hsa-miR-6803-3p	-0.22	0.334823	0.79719	-2.2	-0.24	0.0223176	0.488484	0.358516	0.825665	0.13	0
hsa-miR-6808-3p	0.46	0.0302584	0.79719	4.71	0.11	0.00020205	0.122783	0.0405322	0.825665	0.29	0
hsa-miR-6809-5p	-0.22	0.334823	0.79719	-2.07	-0.26	0.0230861	0.488484	0.358516	0.825665	0.13	0
hsa-miR-6810-3p	-0.32	0.14653	0.79719	-3.86	0.21	0.00855677	0.345165	0.157325	0.825665	0.27	0
hsa-miR-6813-5p	0.32	0.147302	0.79719	2.84	-0.27	0.00109478	0.125918	0.171857	0.825665	0.14	0
hsa-miR-6818-5p	0.32	0.147302	0.79719	1.77	-0.39	0.0079995	0.332464	0.171857	0.825665	0.14	0
hsa-miR-6827-5p	-0.15	0.507903	0.79719	-2.71	-0.12	0.0209833	0.488484	0.558185	0.825665	0.07	0
hsa-miR-6833-3p	0.32	0.147302	0.79719	1.22	-0.42	0.0303553	0.488484	0.171857	0.825665	0.14	0
hsa-miR-6837-3p	-0.15	0.507903	0.79719	-1.2	-0.38	0.0446914	0.580988	0.558185	0.825665	0.07	0
hsa-miR-6847-5p	-0.27	0.223239	0.79719	-2.95	-0.06	0.0155595	0.488484	0.237628	0.825665	0.2	0
hsa-miR-6852-5p	-0.15	0.507903	0.79719	-1.32	-0.37	0.0401881	0.543035	0.558185	0.825665	0.07	0
hsa-miR-6884-5p	-0.15	0.507903	0.79719	-1.42	-0.35	0.0368062	0.504797	0.558185	0.825665	0.07	0
hsa-miR-7113-5p	-0.22	0.334823	0.79719	-2.16	-0.24	0.0223481	0.488484	0.358516	0.825665	0.13	0
hsa-miR-744-5p	0.45	0.0339006	0.79719	0.96	8.49	0.0354556	0.504797	0.0386762	0.825665	0.9	-0.06
hsa-miR-7704	0.38	0.0838286	0.79719	1.15	5.31	0.0463609	0.599849	0.091085	0.825665	0.63	-0.46
hsa-miR-7854-5p	-0.22	0.334823	0.79719	-2.76	-0.16	0.0183969	0.488484	0.358516	0.825665	0.13	0
hsa-miR-874-5p	0.32	0.147302	0.79719	2.43	-0.34	0.0079995	0.332464	0.171857	0.825665	0.14	0
hsa-miR-891a-5p	-0.61	0.00275144	0.610035	-3.17	1.92	0.0107829	0.39936	0.00605983	0.825665	1.05	7.5
hsa-miR-892c-3p	-0.15	0.507903	0.79719	-2.3	-0.23	0.0239601	0.488484	0.558185	0.825665	0.07	0
hsa-miR-934	-0.37	0.0933386	0.79719	-4.91	0.67	0.00330463	0.215824	0.102704	0.825665	0.33	0
hsa-miR-940-3p	0.32	0.147302	0.79719	2.15	-0.36	0.0079995	0.332464	0.171857	0.825665	0.14	0
hsa-miR-943-3p	-0.22	0.334823	0.79719	-2.35	-0.2	0.0207023	0.488484	0.358516	0.825665	0.13	0
hsa-miR-98-3p	0.32	0.147302	0.79719	2.84	-0.27	0.00109478	0.125918	0.171857	0.825665	0.14	0
hsa-miR-9903	-0.22	0.334823	0.79719	-2.84	-0.1	0.0183849	0.488484	0.358516	0.825665	0.13	0
hsa-miR-9983-3p	0.23	0.306216	0.79719	3.27	0.68	0.0109978	0.39936	0.319675	0.825665	0.15	0

## Sheet: DE miRNA (Cohort B)
	Spearman_correlation_coef	Spearman_correlation_pvalue	Spearman_correlation_FDR	edgeR_logFC	edgeR_logCPM	QLF_pvalue	QLF_FDR	MW_pvalue	MW_FDR	n_score	b_score
hsa-miR-124-3p	0.12	0.4927	0.812217	1.32	-1.09	0.0425343	0.960337	0.499919	0.835041	0.12	-1.26
hsa-miR-1249-5p	0.45	0.00546572	0.588259	1.58	-1.38	0.0146484	0.960337	0.00840466	0.642739	0.25	0
hsa-miR-126-5p	0.33	0.0461818	0.588259	0.48	6.7	0.0496364	0.960337	0.0486301	0.642739	1	0.15
hsa-miR-1266-5p	-0.35	0.037944	0.588259	-0.9	1.83	0.0248463	0.960337	0.0400565	0.642739	0.46	-0.91
hsa-miR-1276	-0.26	0.124729	0.774634	-1.68	-1.28	0.0431893	0.960337	0.129941	0.807001	0.25	0
hsa-miR-1294	-0.26	0.124729	0.774634	-1.87	-1.25	0.0237887	0.960337	0.129941	0.807001	0.25	0
hsa-miR-1-3p	-0.3	0.0797761	0.647495	-0.65	8	0.0323066	0.960337	0.083412	0.680606	0.64	-0.48
hsa-miR-146a-3p	0.37	0.0253415	0.588259	1.49	-1.02	0.0409409	0.960337	0.0296199	0.642739	0.79	0
hsa-miR-155-5p	-0.37	0.0250357	0.588259	-0.84	6.59	0.013118	0.960337	0.0265666	0.642739	0.79	-0.09
hsa-miR-181b-2-3p	0.4	0.0147893	0.588259	1.06	-0.2	0.0479832	0.960337	0.0180114	0.642739	0.61	-0.64
hsa-miR-188-5p	0.44	0.00670344	0.588259	0.85	0.54	0.0244783	0.960337	0.00719992	0.642739	0.61	-0.16
hsa-miR-192-5p	0.41	0.0126195	0.588259	0.71	7.48	0.00384357	0.960337	0.0134913	0.642739	0.68	-0.45
hsa-miR-196b-5p	0.2	0.243677	0.812217	0.62	9.38	0.0152631	0.960337	0.251306	0.835041	0.46	-0.75
hsa-miR-19b-2-5p	0.31	0.0671091	0.588259	1.57	-1.34	0.0260947	0.960337	0.0741415	0.644241	0.21	0
hsa-miR-200a-3p	0.43	0.00869547	0.588259	0.62	7.42	0.0251066	0.960337	0.00932461	0.642739	1	0.21
hsa-miR-200b-3p	0.37	0.0250357	0.588259	0.5	9.61	0.0177576	0.960337	0.0265666	0.642739	0.86	0
hsa-miR-204-3p	0.23	0.169225	0.812217	1.43	-1.19	0.026038	0.960337	0.174055	0.835041	0.2	0
hsa-miR-20b-3p	0.3	0.0731425	0.613118	0.62	2.32	0.0471698	0.960337	0.0765609	0.644241	0.43	-0.37
hsa-miR-20b-5p	0.32	0.0611734	0.588259	0.7	6.73	0.0339107	0.960337	0.0641809	0.642739	0.43	-0.6
hsa-miR-210-3p	0.31	0.0669479	0.588259	1.44	5.89	0.0195137	0.960337	0.0701582	0.642739	0.68	-0.63
hsa-miR-21-3p	0.4	0.0159934	0.588259	0.47	9.18	0.047124	0.960337	0.0170579	0.642739	0.86	0.04
hsa-miR-219a-2-3p	0.09	0.608293	0.814569	5.08	-0.18	6.28653e-09	1.31703e-05	0.619426	0.835041	0.04	0
hsa-miR-221-5p	-0.29	0.0868674	0.67987	-1.23	1.68	0.0490911	0.960337	0.0907258	0.710068	0.64	-0.22
hsa-miR-2355-3p	-0.59	0.000144109	0.221063	-1.04	0.94	0.00383208	0.960337	0.000138729	0.212811	1.21	0.35
hsa-miR-23a-5p	0.36	0.0328207	0.588259	1.18	-0.29	0.0232707	0.960337	0.0366196	0.642739	1.11	-0.09
hsa-miR-3065-3p	-0.33	0.0508092	0.588259	-0.84	5.22	0.0273392	0.960337	0.0534357	0.642739	0.61	-0.26
hsa-miR-30d-3p	0.42	0.00986782	0.588259	0.6	2.55	0.0195962	0.960337	0.0105722	0.642739	0.75	-0.11
hsa-miR-3161	-0.21	0.210319	0.812217	-2.12	-1.21	0.019775	0.960337	0.217264	0.835041	0.18	0
hsa-miR-3194-5p	-0.26	0.124729	0.774634	-1.82	-1.26	0.0319911	0.960337	0.129941	0.807001	0.25	0
hsa-miR-32-5p	0.44	0.00764409	0.588259	0.54	4.82	0.0359297	0.960337	0.0082046	0.642739	1.18	0.08
hsa-miR-335-3p	0.43	0.00869547	0.588259	0.52	4.82	0.0361173	0.960337	0.00932461	0.642739	1.07	0.15
hsa-miR-33a-5p	0.4	0.0159934	0.588259	1.29	3.06	0.00441438	0.960337	0.0170579	0.642739	1.07	0.14
hsa-miR-34b-5p	-0.09	0.603742	0.813758	-2.45	0.22	0.0367256	0.960337	0.610181	0.835041	0.25	-5.73
hsa-miR-34c-5p	-0.3	0.0731425	0.613118	-1.68	3.38	0.0290613	0.960337	0.0765609	0.644241	0.68	-0.3
hsa-miR-3614-5p	-0.3	0.0731314	0.613118	-1.39	-0.57	0.0407875	0.960337	0.0768554	0.644241	0.89	-1.83
hsa-miR-3657	0.32	0.0602521	0.588259	1.58	-1.38	0.0146484	0.960337	0.0712292	0.642739	0.12	0
hsa-miR-3689a-5p	0.32	0.0602521	0.588259	1.58	-1.38	0.0146484	0.960337	0.0712292	0.642739	0.12	0
hsa-miR-371b-3p	0.32	0.0602521	0.588259	1.58	-1.38	0.0146484	0.960337	0.0712292	0.642739	0.12	0
hsa-miR-3940-3p	-0.33	0.0525415	0.588259	-1.8	-1.05	0.0354619	0.960337	0.0567262	0.642739	0.34	0
hsa-miR-4474-5p	0.45	0.00546572	0.588259	1.63	-1.38	0.0146484	0.960337	0.00840466	0.642739	0.25	0
hsa-miR-455-3p	0.21	0.228487	0.812217	0.76	5.84	0.0265245	0.960337	0.235817	0.835041	0	-0.41
hsa-miR-4664-5p	0.31	0.0671091	0.588259	1.53	-1.34	0.0260947	0.960337	0.0741415	0.644241	0.21	0
hsa-miR-4741	-0.21	0.210319	0.812217	-1.7	-1.27	0.0431893	0.960337	0.217264	0.835041	0.18	0
hsa-miR-4755-3p	-0.24	0.162606	0.812217	-1.69	-1.28	0.0431893	0.960337	0.16841	0.835041	0.21	0
hsa-miR-4777-3p	0.15	0.387056	0.812217	1.62	-1.23	0.0110418	0.960337	0.395412	0.835041	0.11	0
hsa-miR-4786-5p	-0.35	0.0342973	0.588259	-0.96	0.06	0.0462883	0.960337	0.0362525	0.642739	0.96	-0.35
hsa-miR-487a-3p	-0.36	0.0332229	0.588259	-1.68	-0.73	0.0232221	0.960337	0.0370553	0.642739	0.61	-5.23
hsa-miR-494-5p	0.39	0.0190935	0.588259	1.66	-1.24	0.0110418	0.960337	0.0229542	0.642739	0.71	0
hsa-miR-497-3p	0.32	0.0608222	0.588259	1.38	0.57	0.0154586	0.960337	0.0646238	0.642739	0.64	-0.8
hsa-miR-499a-5p	-0.34	0.0421324	0.588259	-1.51	-0.81	0.0460385	0.960337	0.0460644	0.642739	0.54	-4.81
hsa-miR-503-3p	0.18	0.288559	0.812217	1.37	-1.29	0.0486083	0.960337	0.296478	0.835041	0.14	0
hsa-miR-503-5p	0.38	0.0223586	0.588259	1.09	2.64	0.0233974	0.960337	0.0259195	0.642739	0.89	0.12
hsa-miR-514a-5p	0.32	0.0602521	0.588259	1.49	-1.39	0.0146484	0.960337	0.0712292	0.642739	0.12	0
hsa-miR-520e-3p	0.32	0.0602521	0.588259	1.58	-1.38	0.0146484	0.960337	0.0712292	0.642739	0.12	0
hsa-miR-542-5p	0.25	0.144429	0.812217	1.09	-0.3	0.01926	0.960337	0.14728	0.835041	0.61	-0.87
hsa-miR-548au-3p	-0.28	0.0958815	0.703743	-1.68	-1.07	0.0421097	0.960337	0.0998491	0.732864	0.34	0
hsa-miR-548d-3p	0.31	0.0638974	0.588259	1.65	-1.28	0.0156332	0.960337	0.0692316	0.642739	0.27	0
hsa-miR-548e-5p	0.31	0.0638974	0.588259	1.35	-1.29	0.0486083	0.960337	0.0692316	0.642739	0.27	0
hsa-miR-5681b	0.52	0.00124515	0.588259	2.23	-1.12	0.000830928	0.580264	0.00242729	0.642739	1.04	0
hsa-miR-5692a	0.45	0.00546572	0.588259	2.21	-1.35	0.000556376	0.580264	0.00840466	0.642739	0.25	0
hsa-miR-5694	-0.27	0.111534	0.75041	-1.44	-0.43	0.0374287	0.960337	0.114813	0.781489	0.71	-1.81
hsa-miR-5696	-0.28	0.0946963	0.698385	-1.73	-1.27	0.0431893	0.960337	0.0995927	0.732864	0.29	0
hsa-miR-5707	0.34	0.0455415	0.588259	1.72	-1.34	0.0260948	0.960337	0.0518386	0.642739	0.21	0
hsa-miR-5708	0.34	0.0422755	0.588259	1.24	-0.9	0.0492136	0.960337	0.0462722	0.642739	0.96	-0.42
hsa-miR-6515-3p	0.45	0.00546572	0.588259	1.56	-1.38	0.0146484	0.960337	0.00840466	0.642739	0.25	0
hsa-miR-6715b-3p	-0.18	0.307284	0.812217	-2.68	1.86	0.031231	0.960337	0.309521	0.835041	0	-3.34
hsa-miR-6733-3p	-0.47	0.00401998	0.588259	-2.08	-0.75	0.00786484	0.960337	0.006001	0.642739	1	2.42
hsa-miR-6746-3p	-0.21	0.210319	0.812217	-1.72	-1.27	0.0431893	0.960337	0.217264	0.835041	0.18	0
hsa-miR-675-5p	0.32	0.0602521	0.588259	2.06	-1.36	0.0280896	0.960337	0.0712292	0.642739	0.12	0
hsa-miR-6807-5p	0.37	0.0244993	0.588259	1.57	-1.31	0.0213208	0.960337	0.0290401	0.642739	0.3	0
hsa-miR-6811-3p	0.45	0.00546572	0.588259	1.58	-1.38	0.0146484	0.960337	0.00840466	0.642739	0.25	0
hsa-miR-6818-3p	0.37	0.0253415	0.588259	1.34	-1.28	0.0486083	0.960337	0.0296199	0.642739	0.79	0
hsa-miR-6827-5p	0.32	0.0554959	0.588259	1.59	-1.35	0.0260947	0.960337	0.0621666	0.642739	0.21	0
hsa-miR-7110-3p	-0.28	0.0946963	0.698385	-1.85	-1.25	0.0319911	0.960337	0.0995927	0.732864	0.29	0
hsa-miR-758-5p	-0.3	0.0731425	0.613118	-0.71	2.48	0.0329556	0.960337	0.0765609	0.644241	0.89	-0.14
hsa-miR-8072	0.48	0.00293937	0.588259	1.48	-1.25	0.0324537	0.960337	0.00475559	0.642739	1.04	0
hsa-miR-888-5p	0.32	0.0602521	0.588259	1.58	-1.38	0.0146484	0.960337	0.0712292	0.642739	0.12	0
hsa-miR-93-3p	0.32	0.0558001	0.588259	0.63	2.11	0.0396757	0.960337	0.0586143	0.642739	0.54	-0.3
hsa-miR-938	0.17	0.321325	0.812217	1.53	-1.35	0.0260947	0.960337	0.337904	0.835041	0.09	0
hsa-miR-96-5p	0.33	0.0508092	0.588259	0.56	4.17	0.0472181	0.960337	0.0534357	0.642739	0.39	-0.48

## Sheet: Top DE miRNA (both cohorts)
Cohort A									Cohort B
hsa_id	edgeR_logFC	edgeR_logCPM	QLF_pvalue	QLF_FDR	MW_pvalue	MW_FDR	n_score	b_score	hsa_id	edgeR_logFC	edgeR_logCPM	QLF_pvalue	QLF_FDR	MW_pvalue	MW_FDR	n_score	b_score
hsa-miR-1-3p	-1.03	12.09	0.0188993	0.488484	0.0171569	0.825665	0.63	-0.11	hsa-miR-1-3p	-0.65	8	0.0323066	0.960337	0.083412	0.680606	0.64	-0.48
hsa-miR-200b-3p	0.6	11.89	0.0453796	1	0.0493509	0.825665	0.78	-0.28	hsa-miR-200b-3p	0.5	9.61	0.0177576	0.960337	0.0265666	0.642739	0.86	0
hsa-miR-4755-3p	-1.42	-0.35	0.0368062	0.504797	0.558185	0.825665	0.07	0	hsa-miR-4755-3p	-1.69	-1.28	0.0431893	0.960337	0.16841	0.835041	0.21	0
hsa-miR-494-5p	1.77	-0.39	0.0079995	0.332464	0.171857	0.825665	0.14	0	hsa-miR-494-5p	1.66	-1.24	0.0110418	0.960337	0.0229542	0.642739	0.71	0
hsa-miR-503-5p	1.91	2.36	0.049147	0.624948	0.0085932	0.825665	1.05	0.82	hsa-miR-503-5p	1.09	2.64	0.0233974	0.960337	0.0259195	0.642739	0.89	0.12
hsa-miR-5694	-1.65	-0.33	0.0321719	0.504271	0.558185	0.825665	0.07	0	hsa-miR-5694	-1.44	-0.43	0.0374287	0.960337	0.114813	0.781489	0.71	-1.81
hsa-miR-675-5p	2.94	-0.27	0.000849164	0.125918	0.0405322	0.825665	0.29	0	hsa-miR-675-5p	2.06	-1.36	0.0280896	0.960337	0.0712292	0.642739	0.12	0

## Sheet: Top DE genes (both cohorts)
Cohort A									Cohort B
name	edgeR_logFC	edgeR_logCPM	QLF_pvalue	QLF_FDR	MW_pvalue	MW_FDR	n_score	b_score	name	edgeR_logFC	edgeR_logCPM	QLF_pvalue	QLF_FDR	MW_pvalue	MW_FDR	n_score	b_score
ALDH3A2	-0.71	7.41	0.00402872	0.789258	0.0244559	0.791052	1.1	0.31	ALDH3A2	-0.51	7.11	0.0054115	0.670191	0.0118671	0.634371	1.36	0.05
CCNL2	0.45	8.67	0.0183737	0.792952	0.023976	0.791052	1.1	0.22	CCNL2	0.83	6.6	0.0247589	0.670191	0.0195553	0.634371	1.17	0.39
CHKA	0.48	6.1	0.0110953	0.792952	0.0414781	0.791052	1.6	0.2	CHKA	0.3	5.77	0.0273034	0.404996	0.00460725	0.634371	1.24	0.13
ODF2	0.62	6.15	0.00385926	0.608544	0.0134669	0.791052	1.5	0.25	ODF2	0.4	6.13	0.00119515	0.562638	0.000616041	0.634371	1.1	0.04
QSOX2	0.54	5.04	0.00867656	0.746667	0.00689507	0.791052	1.1	0.35	QSOX2	0.5	5.07	0.000501044	0.670191	0.000229612	0.634371	1.02	0.04
