# Supplementary material for: ALDH3A2, ODF2, QSOX2, and MicroRNA-503-5p Expression to Forecast Recurrence in TMPRSS2-ERG-Positive Prostate Cancer
Source: Int J Mol Sci. 2022 Oct 2;23(19):11695. doi: 10.3390/ijms231911695 (PMC9569942; doi:10.3390/ijms231911695)
Supplement: Supplementary file 1 [file ijms-23-11695-s001.zip › Supplementary_Table_S2_correlations.xlsx]

## Sheet: Pairs
										Differential correlation
										Cohort A		Cohort B		Cohort A																		Cohort B
														All						BRF						BCR						All						BRF						BCR
pair	mature_mirna_id	target_symbol	target_ensembl	type	PID	databases	database_n	score_mean_normal	score_database	delta_rs	pvalue	delta_rs	pvalue	Spearman_correlation_coef	Spearman_correlation_pvalue	Pearson_correlation_coef	Pearson_correlation_pvalue	adjusted R squared	lm_pvalue	Spearman_correlation_coef	Spearman_correlation_pvalue	Pearson_correlation_coef	Pearson_correlation_pvalue	adjusted R squared	lm_pvalue	Spearman_correlation_coef	Spearman_correlation_pvalue	Pearson_correlation_coef	Pearson_correlation_pvalue	adjusted R squared	lm_pvalue	Spearman_correlation_coef	Spearman_correlation_pvalue	Pearson_correlation_coef	Pearson_correlation_pvalue	adjusted R squared	lm_pvalue	Spearman_correlation_coef	Spearman_correlation_pvalue	Pearson_correlation_coef	Pearson_correlation_pvalue	adjusted R squared	lm_pvalue	Spearman_correlation_coef	Spearman_correlation_pvalue	Pearson_correlation_coef	Pearson_correlation_pvalue	adjusted R squared	lm_pvalue
hsa-let-7b-5p_AC022966.1	hsa-let-7b-5p	AC022966.1	ENSG00000055483	validated		tarbase	1	1	1	-1.71	0	-0.9	0.00088762	0.57	0.0448907	0.47	0.105661	0.15	0.105661	0.71	0.0187284	0.65	0.0293275	0.36	0.0293275	-1	0.0166667	-0.97	0.00500597	0.93	0.00500597	-0.21	0.258581	-0.22	0.234263	0.02	0.234263	-0.03	0.907725	0.02	0.923799	-0.05	0.923799	-0.93	0.00674603	-0.85	0.0164083	0.66	0.0164083
hsa-miR-101-3p_BATF3	hsa-miR-101-3p	BATF3	ENSG00000123685	validated		tarbase	1	1	1	-0.29	0	-0.83	0.00543803	-0.74	0.0133754	-0.47	0.140502	0.14	0.140502	-0.71	0.0575893	-0.45	0.265253	0.07	0.265253	-1	0.0166667	-0.89	0.0450576	0.71	0.0450576	-0.19	0.287011	-0.22	0.218909	0.02	0.218909	-0.06	0.768633	-0.1	0.642323	-0.03	0.642323	-0.89	0.0123016	-0.92	0.00337654	0.81	0.00337654
hsa-miR-103a-3p_AK4	hsa-miR-103a-3p	AK4	ENSG00000162433	predicted		pita, mirmap, miranda, elmmo, pita	5	0.545	0.77, -7.83	1.48	0	0.99	0.00929858	-0.02	0.951677	-0.05	0.868925	-0.08	0.868925	-0.48	0.1938	-0.49	0.176126	0.14	0.176126	1	0.0166667	0.92	0.0284296	0.79	0.0284296	-0.05	0.77583	-0.09	0.6062	-0.02	0.6062	-0.2	0.322685	-0.24	0.236254	0.02	0.236254	0.79	0.0480159	0.82	0.0247788	0.6	0.0247788
hsa-miR-107_ABCC5	hsa-miR-107	ABCC5	ENSG00000114770	predicted		pita, diana_micro, miranda, diana_microt, elmmo	5	0.6	0.75, 0.64	1.31	0.00168367	1.23	5.89491e-05	-0.12	0.657521	0.01	0.982729	-0.08	0.982729	-0.37	0.295604	-0.23	0.52074	-0.06	0.52074	0.94	0.0166667	0.89	0.0171532	0.74	0.0171532	-0.14	0.425546	-0.14	0.426969	-0.01	0.426969	-0.3	0.1439	-0.29	0.157512	0.05	0.157512	0.93	0.00674603	0.78	0.0378024	0.53	0.0378024
hsa-miR-107_ASPM	hsa-miR-107	ASPM	ENSG00000066279	validated		tarbase	1	1	1	0.95	0	0.72	0.000515771	0.17	0.614426	0.17	0.627413	-0.08	0.627413	0.05	0.934871	0.03	0.952445	-0.17	0.952445	1	0.0166667	0.94	0.0176734	0.84	0.0176734	0.15	0.425315	0.22	0.237923	0.01	0.237923	0.24	0.255697	0.34	0.108164	0.07	0.108164	0.96	0.00277778	0.84	0.0180313	0.65	0.0180313
hsa-miR-107_CRAMP1	hsa-miR-107	CRAMP1	ENSG00000007545	validated		tarbase	1	1	1	1.08	0	0.78	0.0431917	0.16	0.566727	0.09	0.748732	-0.07	0.748732	-0.08	0.838004	-0.17	0.646392	-0.09	0.646392	1	0.0166667	0.9	0.0348008	0.76	0.0348008	-0.04	0.830698	-0.04	0.833876	-0.03	0.833876	-0.04	0.840417	0	0.997352	-0.05	0.997352	0.74	0.0458333	0.79	0.0197375	0.56	0.0197375
hsa-miR-107_CRAMP1L	hsa-miR-107	CRAMP1L	ENSG00000007545	predicted		elmmo	1	0.59	0.59	1.08	0	0.78	0.0431917	0.16	0.566727	0.09	0.748732	-0.07	0.748732	-0.08	0.838004	-0.17	0.646392	-0.09	0.646392	1	0.0166667	0.9	0.0348008	0.76	0.0348008	-0.04	0.830698	-0.04	0.833876	-0.03	0.833876	-0.04	0.840417	0	0.997352	-0.05	0.997352	0.74	0.0458333	0.79	0.0197375	0.56	0.0197375
hsa-miR-107_GINS1	hsa-miR-107	GINS1	ENSG00000101003	validated		tarbase	1	1	1	0.59	0	0.84	0.00510477	0.55	0.0362844	0.58	0.0229435	0.29	0.0229435	0.41	0.247371	0.49	0.149926	0.15	0.149926	1	0.0166667	1	0.000165038	0.99	0.000165038	0.14	0.465807	0.22	0.228224	0.02	0.228224	0.05	0.795265	0.17	0.405286	-0.01	0.405286	0.89	0.0333333	0.81	0.048677	0.58	0.048677
hsa-miR-107_PANX2	hsa-miR-107	PANX2	ENSG00000073150	predicted		diana_microt	1	0.72	0.72	-1.26	0	-1.11	0.00157019	0.1	0.727041	0.07	0.81936	-0.08	0.81936	0.26	0.469675	0.18	0.622134	-0.09	0.622134	-1	0.0166667	-0.99	0.000680668	0.98	0.000680668	-0.08	0.681083	-0.08	0.663082	-0.03	0.663082	0.25	0.254632	0.27	0.214862	0.03	0.214862	-0.86	0.0107143	-0.84	0.00839265	0.66	0.00839265
hsa-miR-107_SPEF2	hsa-miR-107	SPEF2	ENSG00000152582	predicted		diana_microt	1	0.93	0.93	1.18	0	1.12	0.00506563	0.17	0.53203	0.28	0.303275	0.01	0.303275	-0.18	0.631967	-0.09	0.796892	-0.12	0.796892	1	0.0166667	0.93	0.0218341	0.82	0.0218341	-0.11	0.563845	-0.13	0.486782	-0.02	0.486782	-0.36	0.0878746	-0.38	0.0706465	0.1	0.0706465	0.76	0.036756	0.73	0.0382533	0.46	0.0382533
hsa-miR-107_ZNF304	hsa-miR-107	ZNF304	ENSG00000131845	predicted		pita, mirmap, pictar, pita, mirmap, elmmo	6	0.466667	0.4	0.9	0	0.6	0.00724476	0.22	0.454149	0.1	0.738667	-0.07	0.738667	0.1	0.785018	-0.09	0.795768	-0.12	0.795768	1	0.0166667	0.89	0.042781	0.72	0.042781	0.38	0.0292724	0.36	0.0381771	0.1	0.0381771	0.33	0.102352	0.33	0.0976817	0.07	0.0976817	0.93	0.00674603	0.83	0.0210489	0.63	0.0210489
hsa-miR-125b-2-3p_ID4	hsa-miR-125b-2-3p	ID4	ENSG00000172201	predicted		diana_microt	1	0.72	0.72	0.38	0	0.44	0	0.29	0.354333	0.36	0.250056	0.04	0.250056	0.62	0.11498	0.68	0.0624296	0.38	0.0624296	1	0.0166667	0.91	0.0334921	0.76	0.0334921	0.71	5.91255e-06	0.62	9.91059e-05	0.36	9.91059e-05	0.56	0.00320945	0.46	0.0169338	0.18	0.0169338	1	0.000396825	0.97	0.000283162	0.93	0.000283162
hsa-miR-134-5p_HS3ST3B1	hsa-miR-134-5p	HS3ST3B1	ENSG00000125430	predicted		pita, mirmap, miranda	3	0.5	0.5	0.43	0	0.71	0.0197262	0.37	0.154768	0.43	0.0976396	0.13	0.0976396	0.57	0.0706011	0.59	0.058513	0.27	0.058513	1	0.0166667	0.92	0.0252262	0.8	0.0252262	0.31	0.0713136	0.34	0.0467134	0.09	0.0467134	0.15	0.449236	0.24	0.218848	0.02	0.218848	0.86	0.0238095	0.85	0.0149343	0.67	0.0149343
hsa-miR-139-5p_SOS2	hsa-miR-139-5p	SOS2	ENSG00000100485	predicted		pita	1	0.5	0.5	-0.93	0.0308161	-1.02	0	-0.35	0.180212	-0.3	0.263879	0.02	0.263879	0.04	0.918633	-0.04	0.90909	-0.12	0.90909	-0.89	0.0333333	-0.89	0.0186531	0.73	0.0186531	-0.03	0.871169	-0.09	0.614336	-0.02	0.614336	0.02	0.935695	-0.06	0.762091	-0.04	0.762091	-1	0.0166667	-0.98	0.00424266	0.94	0.00424266
hsa-miR-1-3p_NUDT11	hsa-miR-1-3p	NUDT11	ENSG00000196368	validated		tarbase	1	1	1	-1.14	0	-1.18	0.00246476	-0.3	0.25825	-0.04	0.881177	-0.07	0.881177	0.14	0.707204	0.27	0.457044	-0.05	0.457044	-1	0.0166667	-0.97	0.00520998	0.93	0.00520998	0.11	0.535594	0.13	0.487087	-0.02	0.487087	0.39	0.0533704	0.4	0.0473297	0.12	0.0473297	-0.79	0.0279266	-0.79	0.0205704	0.56	0.0205704
hsa-miR-142-5p_TVP23C	hsa-miR-142-5p	TVP23C	ENSG00000175106	predicted		diana_microt, elmmo, miranda, mirdb, pictar	5	0.63	0.99, 0.48, -0.84, -1.06, 97.16, 18.46	-0.2	0	-0.94	0.00337986	-0.7	0.00955664	-0.65	0.0165323	0.37	0.0165323	-0.8	0.0138283	-0.47	0.207111	0.1	0.207111	-1	0.0166667	-0.98	0.00277081	0.95	0.00277081	-0.06	0.744433	0.05	0.768181	-0.03	0.768181	0.06	0.753978	0.12	0.544076	-0.02	0.544076	-0.88	0.00724206	-0.78	0.0228424	0.54	0.0228424
hsa-miR-146a-5p_APH1A	hsa-miR-146a-5p	APH1A	ENSG00000117362	validated		tarbase	1	1	1	-1.27	0	-0.78	0.0132722	-0.09	0.750018	0.18	0.536303	-0.05	0.536303	0.27	0.493331	0.35	0.356266	0	0.356266	-1	0.0166667	-0.95	0.0127095	0.87	0.0127095	-0.28	0.13243	-0.21	0.276772	0.01	0.276772	-0.08	0.719384	0.12	0.590176	-0.03	0.590176	-0.86	0.0238095	-0.86	0.0137314	0.68	0.0137314
hsa-miR-146a-5p_SUB1	hsa-miR-146a-5p	SUB1	ENSG00000113387	predicted		pita	1	0.5	0.5	-1.28	0	-1.08	0.00195777	0.14	0.629716	0.13	0.642982	-0.06	0.642982	0.28	0.42736	0.49	0.14808	0.15	0.14808	-1	0.0166667	-0.99	0.00216107	0.96	0.00216107	0.01	0.979387	0.07	0.69733	-0.03	0.69733	0.22	0.317522	0.16	0.455848	-0.02	0.455848	-0.86	0.0107143	-0.81	0.0150453	0.6	0.0150453
hsa-miR-146b-3p_ZNF33A	hsa-miR-146b-3p	ZNF33A	ENSG00000189180	predicted		diana_microt	1	0.82	0.82	-0.79	0	-0.83	0.0152969	-0.12	0.645787	0.1	0.703196	-0.06	0.703196	-0.21	0.539114	-0.1	0.759188	-0.1	0.759188	-1	0.0166667	-0.99	0.000576955	0.98	0.000576955	-0.19	0.278416	-0.2	0.244755	0.01	0.244755	0	0.998785	-0.07	0.731054	-0.03	0.731054	-0.83	0.015377	-0.92	0.00127354	0.82	0.00127354
hsa-miR-148b-3p_FAM168B	hsa-miR-148b-3p	FAM168B	ENSG00000152102	validated		tarbase	1	1	1	1.03	0.00692211	0.88	0.0129928	0.12	0.676305	0.17	0.548555	-0.05	0.548555	-0.09	0.811417	-0.14	0.699929	-0.1	0.699929	0.94	0.0166667	0.95	0.00414143	0.87	0.00414143	0.13	0.44841	0.11	0.528199	-0.02	0.528199	-0.06	0.756098	-0.12	0.552912	-0.02	0.552912	0.82	0.034127	0.76	0.0454848	0.5	0.0454848
hsa-miR-148b-3p_MMP24	hsa-miR-148b-3p	MMP24	ENSG00000125966	predicted		pita	1	0.5	0.5	1.41	0	0.86	0.0145642	-0.41	0.129692	-0.39	0.147016	0.09	0.147016	-0.41	0.247371	-0.47	0.166217	0.13	0.166217	1	0.0166667	0.95	0.0132822	0.87	0.0132822	0.11	0.542855	0.09	0.611214	-0.02	0.611214	-0.04	0.861004	-0.1	0.612602	-0.03	0.612602	0.82	0.034127	0.82	0.0233797	0.61	0.0233797
hsa-miR-148b-3p_SMAD3	hsa-miR-148b-3p	SMAD3	ENSG00000166949	predicted		pita	1	0.5	0.5	1.08	0	0.8	0.0203131	-0.28	0.313812	-0.35	0.199615	0.06	0.199615	-0.08	0.838004	-0.51	0.130917	0.17	0.130917	1	0.0166667	0.91	0.0345369	0.76	0.0345369	0.2	0.252387	0.16	0.359664	0	0.359664	0.02	0.909097	-0.13	0.505595	-0.02	0.505595	0.82	0.034127	0.78	0.0368943	0.54	0.0368943
hsa-miR-152-3p_ARSJ	hsa-miR-152-3p	ARSJ	ENSG00000180801	predicted		pita, miranda	2	0.5	0.5	0.85	0	0.79	0.0125282	0.47	0.0698174	0.35	0.188684	0.06	0.188684	0.15	0.653539	-0.06	0.867259	-0.11	0.867259	1	0.0166667	0.94	0.0186478	0.84	0.0186478	0.34	0.0535348	0.3	0.0847166	0.06	0.0847166	0.07	0.720308	0.04	0.850741	-0.04	0.850741	0.86	0.0238095	0.91	0.00392738	0.8	0.00392738
hsa-miR-152-3p_DST	hsa-miR-152-3p	DST	ENSG00000151914	predicted		diana_microt	1	0.77	0.77	0.74	0	0.55	0.0238712	0.54	0.031638	0.4	0.124288	0.1	0.124288	0.26	0.434523	0.04	0.902772	-0.11	0.902772	1	0.0166667	0.91	0.0321778	0.77	0.0321778	0.65	5.51988e-05	0.66	3.5008e-05	0.41	3.5008e-05	0.35	0.0775219	0.2	0.327432	0	0.327432	0.9	0.00456349	0.82	0.0135595	0.61	0.0135595
hsa-miR-152-3p_STOX2	hsa-miR-152-3p	STOX2	ENSG00000173320	predicted		diana_microt, miranda, mirdb, targetscan	4	0.68	1, -1.11, 83.32, -0.3	0.63	0	0.55	0.0470646	0.55	0.0305944	0.49	0.0541192	0.19	0.0541192	0.37	0.260598	0.27	0.41677	-0.03	0.41677	1	0.0166667	0.92	0.0273902	0.79	0.0273902	0.62	0.000146973	0.56	0.000635733	0.29	0.000635733	0.31	0.106885	0.15	0.441062	-0.01	0.441062	0.86	0.0107143	0.75	0.0304493	0.5	0.0304493
hsa-miR-181a-2-3p_BASP1	hsa-miR-181a-2-3p	BASP1	ENSG00000176788	validated	27418678	mirtarbase, tarbase	1	1	1, 1	0.68	0.0296901	0.86	0.0197971	0.38	0.160652	0.34	0.215887	0.05	0.215887	0.26	0.469675	0.34	0.336687	0	0.336687	0.94	0.0166667	0.93	0.00732558	0.83	0.00732558	0.12	0.492261	0.12	0.494339	-0.02	0.494339	-0.07	0.711178	-0.04	0.854518	-0.04	0.854518	0.79	0.0480159	0.79	0.0362848	0.54	0.0362848
hsa-miR-199a-5p_RTN4	hsa-miR-199a-5p	RTN4	ENSG00000115310	predicted		pita	1	0.5	0.5	1.73	0	0.91	0.0122331	-0.15	0.605072	-0.1	0.722668	-0.07	0.722668	-0.73	0.0211665	-0.6	0.0689974	0.27	0.0689974	1	0.0166667	1	0.00022218	0.99	0.00022218	0.12	0.511091	0.13	0.458213	-0.01	0.458213	-0.1	0.627496	-0.13	0.529374	-0.02	0.529374	0.81	0.0217758	0.79	0.0203577	0.56	0.0203577
hsa-miR-203a-3p_TBC1D4	hsa-miR-203a-3p	TBC1D4	ENSG00000136111	validated		tarbase	1	1	1	1.3	0	0.79	0.0238394	0.08	0.772822	0.03	0.922191	-0.08	0.922191	-0.3	0.40695	-0.23	0.526636	-0.07	0.526636	1	0.0166667	0.99	0.0015085	0.97	0.0015085	0.24	0.155964	0.15	0.398266	-0.01	0.398266	0.02	0.918759	-0.05	0.802344	-0.04	0.802344	0.81	0.0217758	0.71	0.0480057	0.42	0.0480057
hsa-miR-23b-3p_ARSJ	hsa-miR-23b-3p	ARSJ	ENSG00000180801	predicted		pita	1	0.5	0.5	0.95	0	0.59	0.0379974	0.4	0.122925	0.46	0.072922	0.16	0.072922	0.05	0.902918	0.21	0.535284	-0.06	0.535284	1	0.0166667	0.98	0.003473	0.95	0.003473	0.42	0.0154335	0.37	0.0340729	0.11	0.0340729	0.27	0.176992	0.28	0.154197	0.04	0.154197	0.86	0.0238095	0.89	0.00672708	0.76	0.00672708
hsa-miR-23b-3p_DZIP3	hsa-miR-23b-3p	DZIP3	ENSG00000198919	predicted		diana_microt, miranda	2	0.73	0.85, -0.89	0.98	0	1.01	0.00164038	0.42	0.108896	0.37	0.161269	0.07	0.161269	0.02	0.972841	0.13	0.718592	-0.11	0.718592	1	0.0166667	0.98	0.00315192	0.95	0.00315192	-0.03	0.868706	-0.02	0.926904	-0.03	0.926904	-0.12	0.566867	-0.09	0.678088	-0.03	0.678088	0.89	0.0333333	0.89	0.0163603	0.75	0.0163603
hsa-miR-23b-3p_GGA1	hsa-miR-23b-3p	GGA1	ENSG00000100083	validated		tarbase	1	1	1	-0.86	0	-0.75	0.0294122	-0.45	0.0821669	-0.42	0.101482	0.12	0.101482	-0.14	0.693511	-0.15	0.662824	-0.09	0.662824	-1	0.0166667	-0.99	0.00172322	0.97	0.00172322	-0.22	0.20813	-0.2	0.267477	0.01	0.267477	-0.06	0.750194	-0.02	0.937631	-0.04	0.937631	-0.81	0.0217758	-0.78	0.0211094	0.55	0.0211094
hsa-miR-23b-3p_HOOK2	hsa-miR-23b-3p	HOOK2	ENSG00000095066	predicted		pita, diana_micro, miranda, pictar, targetscan, diana_microt, elmmo, microcosm, pita	9	0.51	0.82, 0.66, 19.66, -10.45	-1	0	-0.83	0.0152969	-0.17	0.53203	-0.18	0.511262	-0.04	0.511262	0	1	-0.02	0.944231	-0.11	0.944231	-1	0.0166667	-0.92	0.0262654	0.8	0.0262654	-0.13	0.468125	-0.14	0.424535	-0.01	0.424535	0	0.994669	0.03	0.888978	-0.04	0.888978	-0.83	0.015377	-0.77	0.0240332	0.53	0.0240332
hsa-miR-23b-3p_KIAA1191	hsa-miR-23b-3p	KIAA1191	ENSG00000122203	predicted		pita	1	0.5	0.5	0.6	0	0.97	0	0.53	0.0360912	0.58	0.0189956	0.29	0.0189956	0.4	0.225014	0.39	0.230335	0.06	0.230335	1	0.0166667	0.98	0.00408564	0.94	0.00408564	0.16	0.351857	0.17	0.328941	0	0.328941	0.03	0.894628	0.05	0.793351	-0.04	0.793351	1	0.000396825	0.86	0.0126777	0.69	0.0126777
hsa-miR-23b-3p_PLXNA4	hsa-miR-23b-3p	PLXNA4	ENSG00000221866	validated		tarbase	1	1	1	0.54	0	0.77	0.00224502	0.66	0.00654071	0.6	0.0134218	0.32	0.0134218	0.46	0.154327	0.48	0.133535	0.15	0.133535	1	0.0166667	0.99	0.00124801	0.97	0.00124801	0.35	0.047682	0.29	0.112702	0.05	0.112702	0.16	0.432123	0.05	0.803023	-0.04	0.803023	0.93	0.00223214	0.85	0.00754008	0.68	0.00754008
hsa-miR-23b-3p_TRIM6	hsa-miR-23b-3p	TRIM6	ENSG00000121236	predicted		pita	1	0.5	0.5	0.85	0	0.68	0.038109	0.27	0.320277	0.13	0.647913	-0.06	0.647913	0.15	0.653539	-0.1	0.771379	-0.1	0.771379	1	0.0166667	0.98	0.00240038	0.96	0.00240038	0.38	0.0298799	0.35	0.0477335	0.09	0.0477335	0.14	0.48977	0.21	0.309057	0	0.309057	0.82	0.034127	0.77	0.0437602	0.51	0.0437602
hsa-miR-25-3p_GABPB1	hsa-miR-25-3p	GABPB1	ENSG00000104064	predicted		pita, miranda, pita	3	0.5	0.5	0.45	0	0.63	0.0489833	0.5	0.0622836	0.45	0.0962794	0.14	0.0962794	0.55	0.132777	0.55	0.123303	0.21	0.123303	1	0.0166667	0.99	0.00126501	0.97	0.00126501	0.38	0.0293835	0.42	0.0129447	0.15	0.0129447	0.19	0.35512	0.28	0.164067	0.04	0.164067	0.82	0.034127	0.77	0.0448456	0.5	0.0448456
hsa-miR-26b-5p_PAK1	hsa-miR-26b-5p	PAK1	ENSG00000149269	validated	19088304	mirtarbase, tarbase	1	1	1, 1	-1.26	0	-0.88	0.0145391	-0.01	0.978149	0.05	0.867702	-0.07	0.867702	0.26	0.434523	0.13	0.703241	-0.09	0.703241	-1	0.0166667	-0.97	0.00564722	0.93	0.00564722	-0.18	0.291695	-0.13	0.460471	-0.01	0.460471	0.07	0.740955	0.12	0.539088	-0.02	0.539088	-0.81	0.0217758	-0.73	0.0383091	0.46	0.0383091
hsa-miR-27a-3p_RPL19	hsa-miR-27a-3p	RPL19	ENSG00000108298	validated	23622248	mirtarbase, tarbase	1	1	1, 1	-1.01	0.00756628	-0.88	0.00734334	-0.44	0.0866221	-0.5	0.0503512	0.19	0.0503512	0.07	0.880093	-0.15	0.699318	-0.12	0.699318	-0.94	0.0166667	-0.85	0.0304721	0.66	0.0304721	-0.21	0.221755	-0.2	0.239026	0.01	0.239026	0.02	0.901399	0.01	0.941641	-0.04	0.941641	-0.86	0.0107143	-0.82	0.0126401	0.62	0.0126401
hsa-miR-27b-3p_RPL19	hsa-miR-27b-3p	RPL19	ENSG00000108298	validated	23622248	mirtarbase, tarbase	1	1	1, 1	-1.01	0.00756628	-0.81	0.00478824	-0.44	0.0866221	-0.5	0.0503512	0.19	0.0503512	0.07	0.880093	-0.15	0.699318	-0.12	0.699318	-0.94	0.0166667	-0.85	0.0304721	0.66	0.0304721	-0.35	0.0393396	-0.35	0.0406987	0.09	0.0406987	-0.09	0.66265	-0.11	0.584302	-0.03	0.584302	-0.9	0.00456349	-0.94	0.000601581	0.86	0.000601581
hsa-miR-30a-3p_TMX4	hsa-miR-30a-3p	TMX4	ENSG00000125827	predicted		elmmo	1	0.38	0.38	0.75	0	0.47	0.0121898	0.39	0.1382	0.23	0.400849	-0.02	0.400849	0.25	0.491555	0.19	0.595161	-0.08	0.595161	1	0.0166667	0.94	0.0183455	0.84	0.0183455	0.5	0.00229606	0.5	0.001894	0.23	0.001894	0.47	0.0118228	0.51	0.00515515	0.24	0.00515515	0.94	0.0166667	0.83	0.0409538	0.61	0.0409538
hsa-miR-320b_VMAC	hsa-miR-320b	VMAC	ENSG00000187650	predicted		pita, elmmo	2	0.5	0.54	-0.98	0	-0.75	0.0352602	-0.27	0.315146	-0.33	0.214072	0.04	0.214072	-0.02	0.967576	0	0.991002	-0.11	0.991002	-1	0.0166667	-0.89	0.0438355	0.72	0.0438355	-0.11	0.540555	-0.09	0.618862	-0.02	0.618862	-0.04	0.834751	-0.03	0.865376	-0.04	0.865376	-0.79	0.0480159	-0.85	0.0153921	0.67	0.0153921
hsa-miR-320d_GLB1	hsa-miR-320d	GLB1	ENSG00000170266	predicted		pita	1	0.5	0.5	-0.93	0	-1.02	0.00769682	-0.2	0.492398	-0.16	0.59556	-0.06	0.59556	-0.07	0.864754	0.02	0.954005	-0.12	0.954005	-1	0.0166667	-0.98	0.00433923	0.94	0.00433923	-0.05	0.781549	-0.1	0.607184	-0.03	0.607184	0.23	0.287069	0.14	0.522377	-0.03	0.522377	-0.79	0.0480159	-0.83	0.0198128	0.63	0.0198128
hsa-miR-323a-3p_CDCA7L	hsa-miR-323a-3p	CDCA7L	ENSG00000164649	predicted		pita	1	0.5	0.5	0.85	0	0.85	0.0136592	0.45	0.108091	0.45	0.106266	0.14	0.106266	0.15	0.708069	0.18	0.642147	-0.11	0.642147	1	0.0166667	0.92	0.0255926	0.8	0.0255926	0.11	0.568928	0.18	0.352833	0	0.352833	-0.02	0.936793	0.06	0.778346	-0.04	0.778346	0.83	0.015377	0.77	0.0260972	0.52	0.0260972
hsa-miR-323a-3p_OSBPL3	hsa-miR-323a-3p	OSBPL3	ENSG00000070882	predicted		pita	1	0.5	0.5	0.57	0	0.88	0.00734334	0.56	0.040135	0.56	0.0364673	0.26	0.0364673	0.43	0.249917	0.47	0.199506	0.11	0.199506	1	0.0166667	0.98	0.00465512	0.93	0.00465512	0.13	0.510425	0.22	0.280463	0.01	0.280463	-0.02	0.939286	0.06	0.803893	-0.05	0.803893	0.86	0.0107143	0.88	0.00422338	0.73	0.00422338
hsa-miR-32-5p_ZNF3	hsa-miR-32-5p	ZNF3	ENSG00000166526	validated		tarbase	1	1	1	0.48	0	0.63	0.0146869	0.65	0.0259115	0.42	0.174978	0.09	0.174978	0.52	0.196627	0.54	0.163314	0.18	0.163314	1	0.0166667	0.94	0.0174554	0.84	0.0174554	0.35	0.0411914	0.29	0.0867032	0.06	0.0867032	0.27	0.187273	0.19	0.358023	-0.01	0.358023	0.9	0.00456349	0.94	0.000450407	0.87	0.000450407
hsa-miR-34a-5p_TELO2	hsa-miR-34a-5p	TELO2	ENSG00000100726	predicted		microcosm	1	0.18	17.78	-0.98	0	-1.05	0.00242428	-0.34	0.211	-0.4	0.143061	0.09	0.143061	-0.02	0.972841	-0.12	0.750324	-0.11	0.750324	-1	0.0166667	-0.95	0.015337	0.86	0.015337	-0.09	0.624642	-0.11	0.557363	-0.02	0.557363	0.19	0.379175	0.21	0.332263	0	0.332263	-0.86	0.0107143	-0.71	0.0477346	0.42	0.0477346
hsa-miR-363-3p_SESN1	hsa-miR-363-3p	SESN1	ENSG00000080546	validated		tarbase	1	1	1	-1.39	0	-0.92	0	-0.06	0.830731	-0.1	0.714161	-0.06	0.714161	0.39	0.236519	0.27	0.427225	-0.03	0.427225	-1	0.0166667	-0.97	0.00482828	0.93	0.00482828	-0.1	0.581246	-0.09	0.602296	-0.02	0.602296	-0.08	0.704364	-0.08	0.696777	-0.03	0.696777	-1	0.00277778	-0.89	0.0185305	0.73	0.0185305
hsa-miR-375-3p_PALLD	hsa-miR-375-3p	PALLD	ENSG00000129116	predicted		elmmo	1	0.37	0.37	-1.13	0	-0.89	0.00283817	-0.34	0.204176	-0.42	0.108159	0.11	0.108159	0.13	0.713791	0.19	0.565933	-0.07	0.565933	-1	0.0166667	-0.92	0.0267679	0.8	0.0267679	-0.22	0.236528	-0.33	0.0742305	0.07	0.0742305	-0.01	0.952979	-0.14	0.513652	-0.02	0.513652	-0.9	0.00456349	-0.85	0.00760854	0.67	0.00760854
hsa-miR-378a-3p_CDK6	hsa-miR-378a-3p	CDK6	ENSG00000105810	validated	23333942	mirtarbase, tarbase	1	1	1, 1	0.76	0	0.75	0.0157534	0.57	0.0274783	0.6	0.017401	0.31	0.017401	0.24	0.513898	0.4	0.251512	0.06	0.251512	1	0.0166667	0.98	0.00329879	0.95	0.00329879	0.27	0.117316	0.13	0.457396	-0.01	0.457396	0.11	0.596847	0.03	0.89714	-0.04	0.89714	0.86	0.0107143	0.73	0.0397732	0.46	0.0397732
hsa-miR-378a-3p_PPM1L	hsa-miR-378a-3p	PPM1L	ENSG00000163590	validated		tarbase	1	1	1	0.21	0	0.84	0.000194591	0.69	0.00549159	0.5	0.0606055	0.19	0.0606055	0.79	0.0480159	0.78	0.0389942	0.53	0.0389942	1	0.0166667	0.97	0.00638065	0.92	0.00638065	0.34	0.0535348	0.42	0.0157495	0.15	0.0157495	0.12	0.572271	0.21	0.317463	0	0.317463	0.96	0.00277778	0.88	0.00906099	0.73	0.00906099
hsa-miR-378a-3p_SLC7A5	hsa-miR-378a-3p	SLC7A5	ENSG00000103257	validated		tarbase	1	1	1	1.23	0	1.08	0.000125339	0.4	0.137001	0.38	0.160651	0.08	0.160651	-0.23	0.551709	-0.23	0.558517	-0.08	0.558517	1	0.0166667	0.97	0.00581493	0.92	0.00581493	0.05	0.761306	-0.11	0.560789	-0.02	0.560789	-0.14	0.509955	-0.23	0.263693	0.01	0.263693	0.94	0.0166667	0.85	0.0335672	0.65	0.0335672
hsa-miR-378c_CDK6	hsa-miR-378c	CDK6	ENSG00000105810	validated		tarbase	1	1	1	0.76	0	0.91	0.00411083	0.57	0.0274783	0.6	0.017401	0.31	0.017401	0.24	0.513898	0.4	0.251512	0.06	0.251512	1	0.0166667	0.98	0.00329879	0.95	0.00329879	0.08	0.659753	-0.07	0.721136	-0.03	0.721136	-0.03	0.875217	-0.09	0.657993	-0.03	0.657993	0.88	0.00724206	0.72	0.0449743	0.43	0.0449743
hsa-miR-423-3p_SF3B4	hsa-miR-423-3p	SF3B4	ENSG00000143368	validated	23622248	mirtarbase	1	1	1	-1.46	0	-0.92	0.000453278	0	1	-0.03	0.914422	-0.07	0.914422	0.46	0.154327	0.36	0.273235	0.03	0.273235	-1	0.0166667	-0.92	0.0277039	0.79	0.0277039	-0.16	0.382416	-0.06	0.769306	-0.03	0.769306	-0.02	0.939805	0.09	0.705713	-0.04	0.705713	-0.94	0.0166667	-0.88	0.0201694	0.72	0.0201694
hsa-miR-429_ACSL4	hsa-miR-429	ACSL4	ENSG00000068366	validated	22100165	mirtarbase	1	1	1	-1.04	0	-0.93	0.0171289	-0.32	0.236982	-0.26	0.353054	-0.01	0.353054	0.04	0.924426	-0.03	0.936716	-0.11	0.936716	-1	0.0166667	-0.95	0.0124057	0.88	0.0124057	-0.06	0.754827	-0.14	0.478602	-0.02	0.478602	0.17	0.457025	0.16	0.464674	-0.02	0.464674	-0.76	0.036756	-0.74	0.0348812	0.48	0.0348812
hsa-miR-429_ALG8	hsa-miR-429	ALG8	ENSG00000159063	validated		tarbase	1	1	1	1.15	0	1.09	0.00627011	0.51	0.0666902	0.35	0.220541	0.05	0.220541	-0.15	0.681808	-0.22	0.548829	-0.07	0.548829	1	0.0166667	0.91	0.0344245	0.76	0.0344245	-0.26	0.191647	-0.31	0.115525	0.06	0.115525	-0.33	0.149295	-0.48	0.0266793	0.19	0.0266793	0.76	0.036756	0.71	0.0495569	0.42	0.0495569
hsa-miR-429_ARHGEF17	hsa-miR-429	ARHGEF17	ENSG00000110237	predicted		diana_microt, elmmo	2	0.86	0.88, 0.84	-0.44	0	-0.76	0.0420005	-0.54	0.0406592	-0.29	0.298107	0.01	0.298107	-0.56	0.0957916	-0.52	0.121541	0.18	0.121541	-1	0.0166667	-0.98	0.00428643	0.94	0.00428643	-0.04	0.861004	-0.03	0.882904	-0.04	0.882904	0	1	0.11	0.623276	-0.04	0.623276	-0.76	0.036756	-0.8	0.0175596	0.58	0.0175596
hsa-miR-429_C14orf37	hsa-miR-429	C14orf37	ENSG00000139971	predicted		elmmo, miranda	2	0.49	0.38, -0.92	-0.92	0	-0.83	0.0336394	-0.41	0.126142	-0.27	0.334713	0	0.334713	-0.08	0.838004	0.03	0.937264	-0.12	0.937264	-1	0.0166667	-0.94	0.0158864	0.85	0.0158864	-0.05	0.796884	-0.03	0.875527	-0.04	0.875527	0.09	0.675587	0.19	0.387406	-0.01	0.387406	-0.74	0.0458333	-0.76	0.0292602	0.5	0.0292602
hsa-miR-429_CD274	hsa-miR-429	CD274	ENSG00000120217	validated		tarbase	1	1	1	-0.47	0	-0.75	0.0294122	-0.65	0.0137114	-0.66	0.0107348	0.38	0.0107348	-0.53	0.122803	-0.6	0.0646822	0.28	0.0646822	-1	0.0166667	-0.98	0.00347119	0.95	0.00347119	-0.17	0.410548	-0.09	0.68079	-0.04	0.68079	-0.06	0.796687	0.04	0.874029	-0.05	0.874029	-0.81	0.0217758	-0.78	0.0235548	0.54	0.0235548
hsa-miR-429_DNM3	hsa-miR-429	DNM3	ENSG00000197959	predicted		pita	1	0.5	0.5	-0.51	0	-0.8	0.00510477	-0.51	0.052425	-0.42	0.121583	0.11	0.121583	-0.49	0.129162	-0.75	0.00732342	0.52	0.00732342	-1	0.0166667	-0.97	0.00734024	0.91	0.00734024	-0.23	0.246989	-0.1	0.612214	-0.03	0.612214	-0.1	0.673741	0.09	0.709379	-0.04	0.709379	-0.9	0.00456349	-0.87	0.00478804	0.72	0.00478804
hsa-miR-429_FOXF1	hsa-miR-429	FOXF1	ENSG00000103241	validated		tarbase	1	1	1	-0.7	0	-0.61	0.0341184	-0.37	0.169123	-0.39	0.148638	0.09	0.148638	-0.3	0.371068	-0.47	0.145519	0.13	0.145519	-1	0.0166667	-0.95	0.0125612	0.87	0.0125612	-0.29	0.173537	-0.33	0.116788	0.07	0.116788	-0.25	0.291978	-0.2	0.420021	-0.02	0.420021	-0.86	0.0107143	-0.85	0.00707545	0.68	0.00707545
hsa-miR-429_GPM6B	hsa-miR-429	GPM6B	ENSG00000046653	predicted		pita	1	0.5	0.5	-0.5	0	-0.7	0.00956059	-0.55	0.0377006	-0.38	0.157728	0.08	0.157728	-0.5	0.121429	-0.63	0.0377152	0.33	0.0377152	-1	0.0166667	-0.97	0.00736447	0.91	0.00736447	-0.34	0.0936707	-0.28	0.168491	0.04	0.168491	-0.2	0.374902	-0.19	0.40005	-0.01	0.40005	-0.9	0.00456349	-0.81	0.0139255	0.61	0.0139255
hsa-miR-429_GPRASP1	hsa-miR-429	GPRASP1	ENSG00000198932	predicted		miranda	1	0.55	-0.82	-0.4	0	-0.95	0.00316342	-0.57	0.0286232	-0.11	0.708994	-0.06	0.708994	-0.6	0.0561789	-0.37	0.266141	0.04	0.266141	-1	0.0166667	-0.97	0.00501112	0.93	0.00501112	-0.15	0.481196	-0.14	0.523902	-0.03	0.523902	0.07	0.749676	0.25	0.275094	0.01	0.275094	-0.88	0.00724206	-0.86	0.0057206	0.7	0.0057206
hsa-miR-429_ITM2A	hsa-miR-429	ITM2A	ENSG00000078596	predicted		miranda	1	0.74	-1.08, -1.16	-0.73	0	-0.76	0.000818386	-0.54	0.0391586	-0.26	0.340817	0	0.340817	-0.27	0.418167	-0.16	0.645379	-0.08	0.645379	-1	0.0166667	-0.99	0.000952747	0.98	0.000952747	-0.44	0.0307593	-0.49	0.0144685	0.21	0.0144685	-0.19	0.410789	-0.25	0.295123	0.01	0.295123	-0.95	0.00114087	-0.75	0.0308033	0.5	0.0308033
hsa-miR-429_MAMDC2	hsa-miR-429	MAMDC2	ENSG00000165072	validated		tarbase	1	1	1	-0.41	0	-0.92	4.94158e-06	-0.54	0.0391586	-0.46	0.08151	0.15	0.08151	-0.59	0.0607283	-0.76	0.00637469	0.53	0.00637469	-1	0.0166667	-0.91	0.0323975	0.77	0.0323975	-0.28	0.158182	-0.25	0.215993	0.02	0.215993	-0.06	0.806027	-0.03	0.899271	-0.05	0.899271	-0.98	0.000396825	-0.92	0.00130029	0.82	0.00130029
hsa-miR-429_NID1	hsa-miR-429	NID1	ENSG00000116962	predicted		pita	1	0.5	0.5	-0.34	0	-0.66	0.00480194	-0.65	0.0105567	-0.57	0.0267037	0.27	0.0267037	-0.66	0.0308509	-0.64	0.0335361	0.35	0.0335361	-1	0.0166667	-0.97	0.00600824	0.92	0.00600824	-0.3	0.127921	-0.3	0.126313	0.05	0.126313	-0.27	0.218621	-0.16	0.471875	-0.02	0.471875	-0.93	0.00674603	-0.95	0.000949459	0.89	0.000949459
hsa-miR-429_TRHDE	hsa-miR-429	TRHDE	ENSG00000072657	predicted		elmmo, miranda, mirdb	3	0.62	0.38, -0.89, -0.98, 85.61	-0.57	0	-0.94	0.000200256	-0.51	0.052425	-0.32	0.24027	0.04	0.24027	-0.43	0.192625	-0.43	0.181922	0.1	0.181922	-1	0.0166667	-0.98	0.00416377	0.94	0.00416377	-0.19	0.349213	-0.21	0.299187	0	0.299187	-0.01	0.971889	-0.01	0.962638	-0.05	0.962638	-0.95	0.00114087	-0.94	0.000611263	0.86	0.000611263
hsa-miR-497-5p_KCNIP1	hsa-miR-497-5p	KCNIP1	ENSG00000182132	predicted		diana_microt, miranda	2	0.66	0.7, -0.93	-1.05	0	-0.9	0.00088762	-0.25	0.41497	-0.3	0.318784	0.01	0.318784	0.05	0.934871	-0.17	0.692044	-0.13	0.692044	-1	0.0166667	-0.94	0.0166804	0.85	0.0166804	-0.24	0.158402	-0.2	0.252136	0.01	0.252136	-0.03	0.887405	-0.06	0.771816	-0.04	0.771816	-0.93	0.00223214	-0.82	0.0123363	0.62	0.0123363
hsa-miR-497-5p_SETD6	hsa-miR-497-5p	SETD6	ENSG00000103037	predicted		elmmo	1	0.63	0.63	0.97	0	0.94	0.00337986	0.27	0.341083	0.38	0.1832	0.07	0.1832	0.03	0.94571	0.33	0.358208	-0.01	0.358208	1	0.0166667	0.99	0.00100154	0.98	0.00100154	0.19	0.260643	0.29	0.0945743	0.05	0.0945743	-0.06	0.786749	0.12	0.572554	-0.03	0.572554	0.88	0.00724206	0.87	0.00516654	0.71	0.00516654
hsa-miR-504-5p_FTO	hsa-miR-504-5p	FTO	ENSG00000140718	validated		tarbase	1	1	1	-1.03	0	-0.78	0.0431917	-0.32	0.221281	-0.31	0.246594	0.03	0.246594	0.03	0.945984	0.01	0.967375	-0.11	0.967375	-1	0.0166667	-0.95	0.0139596	0.87	0.0139596	-0.13	0.4388	-0.12	0.488096	-0.02	0.488096	0.04	0.851439	0.04	0.851255	-0.04	0.851255	-0.74	0.0458333	-0.79	0.0203996	0.56	0.0203996
hsa-miR-505-3p_REEP1	hsa-miR-505-3p	REEP1	ENSG00000068615	predicted		pita	1	0.36	-12.11	1.12	0	0.88	0.00734334	0.19	0.4901	0.13	0.648051	-0.06	0.648051	-0.12	0.758833	-0.29	0.413587	-0.03	0.413587	1	0.0166667	0.9	0.0348947	0.76	0.0348947	0.51	0.00326473	0.38	0.0342564	0.11	0.0342564	-0.02	0.910224	-0.12	0.559875	-0.02	0.559875	0.86	0.0107143	0.95	0.000292119	0.89	0.000292119
hsa-miR-650_CPE	hsa-miR-650	CPE	ENSG00000109472	validated	23313552	mirtarbase	1	1	1	1.22	0	0.89	0.0122637	0.11	0.685768	0.24	0.38798	-0.01	0.38798	-0.22	0.536688	-0.15	0.67477	-0.1	0.67477	1	0.0166667	0.89	0.0445727	0.72	0.0445727	0.13	0.501294	0.18	0.324037	0	0.324037	-0.07	0.752446	-0.03	0.873489	-0.04	0.873489	0.82	0.034127	0.8	0.0298914	0.57	0.0298914
hsa-miR-654-5p_RAB29	hsa-miR-654-5p	RAB29	ENSG00000117280	predicted		pita, mirmap	2	0.5	0.5	0.75	0	0.64	0.0035458	0.25	0.343324	0.4	0.122938	0.1	0.122938	0.25	0.491555	0.44	0.207314	0.09	0.207314	1	0.0166667	0.93	0.0235862	0.81	0.0235862	0.26	0.154637	0.21	0.26373	0.01	0.26373	0.3	0.150384	0.27	0.193646	0.03	0.193646	0.94	0.0166667	0.82	0.0469194	0.59	0.0469194
hsa-miR-654-5p_RAB7L1	hsa-miR-654-5p	RAB7L1	ENSG00000117280	predicted		miranda	1	0.58	-0.87	0.75	0	0.64	0.0035458	0.25	0.343324	0.4	0.122938	0.1	0.122938	0.25	0.491555	0.44	0.207314	0.09	0.207314	1	0.0166667	0.93	0.0235862	0.81	0.0235862	0.26	0.154637	0.21	0.26373	0.01	0.26373	0.3	0.150384	0.27	0.193646	0.03	0.193646	0.94	0.0166667	0.82	0.0469194	0.59	0.0469194
hsa-miR-708-3p_TMEM86A	hsa-miR-708-3p	TMEM86A	ENSG00000151117	predicted		elmmo	1	0.41	0.41	0.79	0	0.77	0.0399826	0.18	0.532152	0.27	0.343324	0	0.343324	0.21	0.559908	0.55	0.0989424	0.22	0.0989424	1	0.0166667	0.93	0.0235745	0.81	0.0235745	0.16	0.380704	0.12	0.517244	-0.02	0.517244	-0.01	0.978912	-0.01	0.951283	-0.05	0.951283	0.76	0.036756	0.75	0.0333669	0.48	0.0333669
hsa-miR-769-5p_SHC1	hsa-miR-769-5p	SHC1	ENSG00000160691	predicted		pita	1	0.33	-14.34	1.68	0	1.03	0.00142195	-0.27	0.373301	-0.37	0.208547	0.06	0.208547	-0.68	0.0254756	-0.68	0.0223283	0.4	0.0223283	1	0.0166667	0.89	0.0408627	0.73	0.0408627	0.14	0.418727	0.17	0.348768	0	0.348768	-0.14	0.50757	-0.13	0.550132	-0.03	0.550132	0.89	0.0123016	0.89	0.00720865	0.75	0.00720865
hsa-miR-96-5p_ID3	hsa-miR-96-5p	ID3	ENSG00000117318	validated		tarbase	1	1	1	-0.53	0	-0.56	0.0224677	-0.67	0.0114755	-0.7	0.00543761	0.45	0.00543761	-0.47	0.212522	-0.64	0.0647003	0.32	0.0647003	-1	0.0166667	-0.98	0.00390723	0.94	0.00390723	-0.42	0.0152894	-0.45	0.0080658	0.17	0.0080658	-0.34	0.0888728	-0.36	0.0672303	0.1	0.0672303	-0.9	0.00456349	-0.78	0.0212199	0.55	0.0212199
hsa-miR-96-5p_OLFML2A	hsa-miR-96-5p	OLFML2A	ENSG00000185585	predicted		pita	1	0.5	0.5	-0.62	0	-0.44	0.000546941	-0.23	0.411416	-0.06	0.822702	-0.07	0.822702	-0.38	0.3125	-0.4	0.284146	0.04	0.284146	-1	0.0166667	-0.95	0.0129377	0.87	0.0129377	-0.62	7.19602e-05	-0.6	0.000110843	0.34	0.000110843	-0.54	0.00371897	-0.48	0.00926695	0.2	0.00926695	-0.98	0.000396825	-0.95	0.000264791	0.89	0.000264791
