# Supplementary material for: ALDH3A2, ODF2, QSOX2, and MicroRNA-503-5p Expression to Forecast Recurrence in TMPRSS2-ERG-Positive Prostate Cancer
Source: Int J Mol Sci. 2022 Oct 2;23(19):11695. doi: 10.3390/ijms231911695 (PMC9569942; doi:10.3390/ijms231911695)
Supplement: Supplementary file 1 [file ijms-23-11695-s001.zip › Supplementary_Table_S3_pathways.xlsx]

## Sheet: pathways
ONTOLOGY	ID	Description	GeneRatio	BgRatio	pvalue	p.adjust	qvalue	geneID	geneCount	gene_miRNA
KEGG	hsa05220	Chronic myeloid leukemia	4/31	76/8036	0.000191536	0.0227928	0.0195569	CDK6/SHC1/SMAD3/SOS2	4	CDK6/SHC1/SMAD3/SOS2/hsa-let-7b-5p/hsa-miR-103a-3p/hsa-miR-107/hsa-miR-26b-5p/hsa-miR-30a-3p/hsa-miR-34a-5p/hsa-miR-429
KEGG	hsa05214	Glioma	3/31	75/8036	0.00290915	0.123344	0.105832	CDK6/SHC1/SOS2	3	CDK6/SHC1/SOS2/hsa-let-7b-5p/hsa-miR-103a-3p/hsa-miR-107/hsa-miR-26b-5p/hsa-miR-30a-3p/hsa-miR-34a-5p/hsa-miR-429
KEGG	hsa05225	Hepatocellular carcinoma	4/31	167/8036	0.00365376	0.123344	0.105832	CDK6/SHC1/SMAD3/SOS2	4	CDK6/SHC1/SMAD3/SOS2
KEGG	hsa04012	ErbB signaling pathway	3/31	85/8036	0.00414601	0.123344	0.105832	PAK1/SHC1/SOS2	3	PAK1/SHC1/SOS2/hsa-let-7b-5p/hsa-miR-26b-5p/hsa-miR-429
KEGG	hsa04350	TGF-beta signaling pathway	3/31	94/8036	0.0054966	0.130819	0.112246	ID3/ID4/SMAD3	3	ID3/ID4/SMAD3/hsa-miR-27a-3p
KEGG	hsa04650	Natural killer cell mediated cytotoxicity	3/31	124/8036	0.0117647	0.22862	0.196162	PAK1/SHC1/SOS2	3	PAK1/SHC1/SOS2/hsa-let-7b-5p/hsa-miR-26b-5p/hsa-miR-429
KEGG	hsa04550	Signaling pathways regulating pluripotency of stem cells	3/31	143/8036	0.0172338	0.22862	0.196162	ID3/ID4/SMAD3	3	ID3/ID4/SMAD3
KEGG	hsa04072	Phospholipase D signaling pathway	3/31	147/8036	0.0185389	0.22862	0.196162	DNM3/SHC1/SOS2	3	DNM3/SHC1/SOS2
KEGG	hsa05224	Breast cancer	3/31	147/8036	0.0185389	0.22862	0.196162	CDK6/SHC1/SOS2	3	CDK6/SHC1/SOS2
KEGG	hsa05226	Gastric cancer	3/31	149/8036	0.0192117	0.22862	0.196162	SHC1/SMAD3/SOS2	3	SHC1/SMAD3/SOS2
KEGG	hsa04150	mTOR signaling pathway	3/31	156/8036	0.0216733	0.231491	0.198625	SLC7A5/SOS2/TELO2	3	SLC7A5/SOS2/TELO2
KEGG	hsa04062	Chemokine signaling pathway	3/31	192/8036	0.0369607	0.231491	0.198625	PAK1/SHC1/SOS2	3	PAK1/SHC1/SOS2/hsa-let-7b-5p/hsa-miR-26b-5p/hsa-miR-429
KEGG	hsa04510	Focal adhesion	3/31	201/8036	0.041465	0.244098	0.209443	PAK1/SHC1/SOS2	3	PAK1/SHC1/SOS2/hsa-let-7b-5p/hsa-miR-26b-5p/hsa-miR-429
Reactome	R-HSA-193704	p75 NTR receptor-mediated signalling	4/44	97/10612	0.000672915	0.149138	0.123749	APH1A/ARHGEF17/RTN4/SOS2	4	APH1A/ARHGEF17/RTN4/SOS2
Reactome	R-HSA-73887	Death Receptor Signalling	4/44	141/10612	0.00268496	0.159112	0.132025	APH1A/ARHGEF17/RTN4/SOS2	4	APH1A/ARHGEF17/RTN4/SOS2
Reactome	R-HSA-204998	Cell death signalling via NRAGE, NRIF and NADE	3/44	76/10612	0.00378651	0.159112	0.132025	APH1A/ARHGEF17/SOS2	3	APH1A/ARHGEF17/SOS2
Reactome	R-HSA-428157	Sphingolipid metabolism	3/44	89/10612	0.0058925	0.181107	0.150275	ARSJ/GLB1/PPM1L	3	ARSJ/GLB1/PPM1L
Reactome	R-HSA-1630316	Glycosaminoglycan metabolism	3/44	124/10612	0.0145565	0.194297	0.16122	ABCC5/GLB1/HS3ST3B1	3	ABCC5/GLB1/HS3ST3B1
BP	GO:0045665	negative regulation of neuron differentiation	6/68	224/17997	0.000199979	0.137286	0.113597	ASPM/DNM3/ID3/ID4/RAB29/RTN4	6	ASPM/DNM3/ID3/ID4/RAB29/RTN4/hsa-miR-101-3p/hsa-miR-148b-3p/hsa-miR-26b-5p/hsa-miR-27a-3p/hsa-miR-34a-5p
BP	GO:0001655	urogenital system development	7/68	330/17997	0.00024305	0.137286	0.113597	APH1A/BASP1/FOXF1/ID3/ID4/NID1/SMAD3	7	APH1A/BASP1/FOXF1/ID3/ID4/NID1/SMAD3
BP	GO:0010721	negative regulation of cell development	7/68	338/17997	0.000281103	0.137286	0.113597	ASPM/DNM3/ID3/ID4/PAK1/RAB29/RTN4	7	ASPM/DNM3/ID3/ID4/PAK1/RAB29/RTN4
BP	GO:1901998	toxin transport	3/68	39/17997	0.000427746	0.137286	0.113597	CD274/GGA1/RAB29	3	CD274/GGA1/RAB29
BP	GO:0045668	negative regulation of osteoblast differentiation	3/68	47/17997	0.000742729	0.137286	0.113597	CDK6/ID3/SMAD3	3	CDK6/ID3/SMAD3/hsa-let-7b-5p/hsa-miR-103a-3p/hsa-miR-107/hsa-miR-26b-5p/hsa-miR-30a-3p/hsa-miR-34a-5p
BP	GO:0050768	negative regulation of neurogenesis	6/68	292/17997	0.000816065	0.137286	0.113597	ASPM/DNM3/ID3/ID4/RAB29/RTN4	6	ASPM/DNM3/ID3/ID4/RAB29/RTN4
BP	GO:0072001	renal system development	6/68	293/17997	0.000830678	0.137286	0.113597	APH1A/BASP1/FOXF1/ID3/NID1/SMAD3	6	APH1A/BASP1/FOXF1/ID3/NID1/SMAD3
BP	GO:0051222	positive regulation of protein transport	7/68	414/17997	0.000938746	0.137286	0.113597	CD274/PAK1/PANX2/RAB29/SMAD3/TRIM6/USP36	7	CD274/PAK1/PANX2/RAB29/SMAD3/TRIM6/USP36
BP	GO:0010811	positive regulation of cell-substrate adhesion	4/68	121/17997	0.0011361	0.137286	0.113597	CDK6/FOXF1/NID1/SMAD3	4	CDK6/FOXF1/NID1/SMAD3
BP	GO:0051961	negative regulation of nervous system development	6/68	312/17997	0.00114885	0.137286	0.113597	ASPM/DNM3/ID3/ID4/RAB29/RTN4	6	ASPM/DNM3/ID3/ID4/RAB29/RTN4
BP	GO:0010810	regulation of cell-substrate adhesion	5/68	210/17997	0.00118429	0.137286	0.113597	CDK6/FOXF1/GPM6B/NID1/SMAD3	5	CDK6/FOXF1/GPM6B/NID1/SMAD3
BP	GO:1904951	positive regulation of establishment of protein localization	7/68	452/17997	0.00155763	0.153745	0.127216	CD274/PAK1/PANX2/RAB29/SMAD3/TRIM6/USP36	7	CD274/PAK1/PANX2/RAB29/SMAD3/TRIM6/USP36
BP	GO:0021537	telencephalon development	5/68	248/17997	0.00245514	0.153745	0.127216	ASPM/CDK6/ID4/PLXNA4/RTN4	5	ASPM/CDK6/ID4/PLXNA4/RTN4
BP	GO:0030198	extracellular matrix organization	6/68	365/17997	0.00253833	0.153745	0.127216	FOXF1/GPM6B/MMP24/NID1/OLFML2A/SMAD3	6	FOXF1/GPM6B/MMP24/NID1/OLFML2A/SMAD3/hsa-miR-146a-5p
BP	GO:0090316	positive regulation of intracellular protein transport	4/68	151/17997	0.00255739	0.153745	0.127216	PAK1/RAB29/SMAD3/USP36	4	PAK1/RAB29/SMAD3/USP36
BP	GO:0030279	negative regulation of ossification	3/68	77/17997	0.00309082	0.153745	0.127216	CDK6/ID3/SMAD3	3	CDK6/ID3/SMAD3
BP	GO:0021543	pallium development	4/68	169/17997	0.00383093	0.153745	0.127216	ASPM/CDK6/ID4/RTN4	4	ASPM/CDK6/ID4/RTN4
BP	GO:0045785	positive regulation of cell adhesion	6/68	399/17997	0.00393416	0.153745	0.127216	CD274/CDK6/FOXF1/NID1/PAK1/SMAD3	6	CD274/CDK6/FOXF1/NID1/PAK1/SMAD3
BP	GO:0001822	kidney development	5/68	278/17997	0.00400242	0.153745	0.127216	APH1A/BASP1/ID3/NID1/SMAD3	5	APH1A/BASP1/ID3/NID1/SMAD3
BP	GO:0050821	protein stabilization	4/68	176/17997	0.0044247	0.162884	0.134779	RTN4/SMAD3/TELO2/USP36	4	RTN4/SMAD3/TELO2/USP36
BP	GO:0001656	metanephros development	3/68	90/17997	0.00479382	0.164544	0.136152	APH1A/BASP1/ID3	3	APH1A/BASP1/ID3
BP	GO:0043062	extracellular structure organization	6/68	418/17997	0.00492764	0.164544	0.136152	FOXF1/GPM6B/MMP24/NID1/OLFML2A/SMAD3	6	FOXF1/GPM6B/MMP24/NID1/OLFML2A/SMAD3
BP	GO:0032386	regulation of intracellular transport	6/68	420/17997	0.00504205	0.164544	0.136152	FOXF1/PAK1/RAB29/REEP1/SMAD3/USP36	6	FOXF1/PAK1/RAB29/REEP1/SMAD3/USP36
BP	GO:0030516	regulation of axon extension	3/68	96/17997	0.00573734	0.164544	0.136152	PAK1/PLXNA4/RTN4	3	PAK1/PLXNA4/RTN4
BP	GO:0007044	cell-substrate junction assembly	3/68	97/17997	0.00590462	0.164544	0.136152	DST/GPM6B/SMAD3	3	DST/GPM6B/SMAD3
BP	GO:0030278	regulation of ossification	4/68	194/17997	0.00622995	0.164544	0.136152	CDK6/GPM6B/ID3/SMAD3	4	CDK6/GPM6B/ID3/SMAD3
BP	GO:0035282	segmentation	3/68	100/17997	0.00642392	0.164544	0.136152	BASP1/FOXF1/SMAD3	3	BASP1/FOXF1/SMAD3
BP	GO:1903829	positive regulation of cellular protein localization	5/68	322/17997	0.0073868	0.164544	0.136152	PAK1/RAB29/RTN4/SMAD3/USP36	5	PAK1/RAB29/RTN4/SMAD3/USP36
BP	GO:0061387	regulation of extent of cell growth	3/68	110/17997	0.00834781	0.179885	0.148846	PAK1/PLXNA4/RTN4	3	PAK1/PLXNA4/RTN4
BP	GO:0032388	positive regulation of intracellular transport	4/68	214/17997	0.00874701	0.184	0.152251	PAK1/RAB29/SMAD3/USP36	4	PAK1/RAB29/SMAD3/USP36
BP	GO:0001649	osteoblast differentiation	4/68	217/17997	0.00917416	0.187292	0.154975	CDK6/ID3/ID4/SMAD3	4	CDK6/ID3/ID4/SMAD3
BP	GO:0001952	regulation of cell-matrix adhesion	3/68	114/17997	0.00920221	0.187292	0.154975	CDK6/GPM6B/SMAD3	3	CDK6/GPM6B/SMAD3
BP	GO:0048638	regulation of developmental growth	5/68	340/17997	0.0092215	0.187292	0.154975	BASP1/FTO/PAK1/PLXNA4/RTN4	5	BASP1/FTO/PAK1/PLXNA4/RTN4
BP	GO:0007160	cell-matrix adhesion	4/68	219/17997	0.00946637	0.187765	0.155367	CDK6/GPM6B/NID1/SMAD3	4	CDK6/GPM6B/NID1/SMAD3
BP	GO:0033157	regulation of intracellular protein transport	4/68	223/17997	0.0100689	0.187765	0.155367	PAK1/RAB29/SMAD3/USP36	4	PAK1/RAB29/SMAD3/USP36
BP	GO:0045667	regulation of osteoblast differentiation	3/68	118/17997	0.010106	0.187765	0.155367	CDK6/ID3/SMAD3	3	CDK6/ID3/SMAD3
BP	GO:0031589	cell-substrate adhesion	5/68	348/17997	0.0101301	0.187765	0.155367	CDK6/FOXF1/GPM6B/NID1/SMAD3	5	CDK6/FOXF1/GPM6B/NID1/SMAD3
BP	GO:0048675	axon extension	3/68	121/17997	0.0108167	0.187765	0.155367	PAK1/PLXNA4/RTN4	3	PAK1/PLXNA4/RTN4
BP	GO:0051101	regulation of DNA binding	3/68	125/17997	0.0118083	0.187765	0.155367	ID3/ID4/TRIM6	3	ID3/ID4/TRIM6
BP	GO:0045598	regulation of fat cell differentiation	3/68	129/17997	0.0128506	0.187765	0.155367	FTO/ID4/SMAD3	3	FTO/ID4/SMAD3
BP	GO:0051098	regulation of binding	5/68	373/17997	0.0133636	0.187765	0.155367	ID3/ID4/SMAD3/TRIM6/ZNF304	5	ID3/ID4/SMAD3/TRIM6/ZNF304
BP	GO:0030900	forebrain development	5/68	379/17997	0.0142327	0.187765	0.155367	ASPM/CDK6/ID4/PLXNA4/RTN4	5	ASPM/CDK6/ID4/PLXNA4/RTN4
BP	GO:0050715	positive regulation of cytokine secretion	3/68	137/17997	0.0150892	0.187765	0.155367	CD274/PANX2/TRIM6	3	CD274/PANX2/TRIM6
BP	GO:0003007	heart morphogenesis	4/68	254/17997	0.0155931	0.191371	0.15835	CPE/FOXF1/RTN4/SMAD3	4	CPE/FOXF1/RTN4/SMAD3
BP	GO:0001503	ossification	5/68	389/17997	0.0157646	0.191371	0.15835	CDK6/GPM6B/ID3/ID4/SMAD3	5	CDK6/GPM6B/ID3/ID4/SMAD3/hsa-let-7b-5p
BP	GO:0060485	mesenchyme development	4/68	275/17997	0.0202446	0.191728	0.158645	BASP1/FOXF1/RTN4/SMAD3	4	BASP1/FOXF1/RTN4/SMAD3
BP	GO:0010977	negative regulation of neuron projection development	3/68	154/17997	0.0205362	0.191728	0.158645	DNM3/RAB29/RTN4	3	DNM3/RAB29/RTN4
BP	GO:0016482	cytosolic transport	3/68	156/17997	0.0212392	0.191728	0.158645	GGA1/HOOK2/RAB29	3	GGA1/HOOK2/RAB29
BP	GO:0019827	stem cell population maintenance	3/68	157/17997	0.0215956	0.191728	0.158645	ASPM/MMP24/SETD6	3	ASPM/MMP24/SETD6
BP	GO:0031647	regulation of protein stability	4/68	283/17997	0.0222193	0.191728	0.158645	RTN4/SMAD3/TELO2/USP36	4	RTN4/SMAD3/TELO2/USP36
BP	GO:0098727	maintenance of cell number	3/68	159/17997	0.0223182	0.191728	0.158645	ASPM/MMP24/SETD6	3	ASPM/MMP24/SETD6
BP	GO:0030203	glycosaminoglycan metabolic process	3/68	160/17997	0.0226845	0.192709	0.159457	ABCC5/GLB1/HS3ST3B1	3	ABCC5/GLB1/HS3ST3B1/hsa-let-7b-5p
BP	GO:0042063	gliogenesis	4/68	288/17997	0.0235114	0.196533	0.162621	CDK6/ID4/MMP24/RTN4	4	CDK6/ID4/MMP24/RTN4
BP	GO:0048732	gland development	5/68	432/17997	0.0236059	0.196533	0.162621	AK4/FOXF1/ID4/RTN4/SMAD3	5	AK4/FOXF1/ID4/RTN4/SMAD3
BP	GO:1990138	neuron projection extension	3/68	167/17997	0.0253403	0.197506	0.163426	PAK1/PLXNA4/RTN4	3	PAK1/PLXNA4/RTN4
BP	GO:0006022	aminoglycan metabolic process	3/68	169/17997	0.0261287	0.197506	0.163426	ABCC5/GLB1/HS3ST3B1	3	ABCC5/GLB1/HS3ST3B1
BP	GO:0051100	negative regulation of binding	3/68	169/17997	0.0261287	0.197506	0.163426	ID3/ID4/ZNF304	3	ID3/ID4/ZNF304
BP	GO:0010769	regulation of cell morphogenesis involved in differentiation	4/68	301/17997	0.0270825	0.202705	0.167728	DNM3/PAK1/PLXNA4/RTN4	4	DNM3/PAK1/PLXNA4/RTN4
BP	GO:0007265	Ras protein signal transduction	5/68	449/17997	0.0272978	0.202705	0.167728	ARHGEF17/RAB29/SHC1/SOS2/ZNF304	5	ARHGEF17/RAB29/SHC1/SOS2/ZNF304/hsa-miR-429
BP	GO:0008361	regulation of cell size	3/68	179/17997	0.030267	0.208482	0.172509	PAK1/PLXNA4/RTN4	3	PAK1/PLXNA4/RTN4
BP	GO:0042110	T cell activation	5/68	462/17997	0.0303578	0.208482	0.172509	CD274/CDK6/PAK1/RAB29/SMAD3	5	CD274/CDK6/PAK1/RAB29/SMAD3
BP	GO:0007409	axonogenesis	5/68	468/17997	0.0318406	0.208482	0.172509	PAK1/PALLD/PLXNA4/RTN4/SHC1	5	PAK1/PALLD/PLXNA4/RTN4/SHC1
BP	GO:0050770	regulation of axonogenesis	3/68	183/17997	0.0320138	0.208482	0.172509	PAK1/PLXNA4/RTN4	3	PAK1/PLXNA4/RTN4/hsa-miR-101-3p/hsa-miR-148b-3p/hsa-miR-34a-5p
BP	GO:0031345	negative regulation of cell projection organization	3/68	185/17997	0.0329067	0.208482	0.172509	DNM3/RAB29/RTN4	3	DNM3/RAB29/RTN4
BP	GO:0030308	negative regulation of cell growth	3/68	186/17997	0.033358	0.208482	0.172509	PAK1/RTN4/SMAD3	3	PAK1/RTN4/SMAD3/hsa-miR-101-3p/hsa-miR-148b-3p/hsa-miR-34a-5p
BP	GO:0043112	receptor metabolic process	3/68	191/17997	0.0356631	0.215939	0.178679	DNM3/GPRASP1/RAB29	3	DNM3/GPRASP1/RAB29
BP	GO:0090150	establishment of protein localization to membrane	4/68	329/17997	0.0358303	0.215939	0.178679	GGA1/PAK1/REEP1/RPL19	4	GGA1/PAK1/REEP1/RPL19
BP	GO:0001763	morphogenesis of a branching structure	3/68	196/17997	0.0380488	0.21758	0.180037	FOXF1/PAK1/RTN4	3	FOXF1/PAK1/RTN4
BP	GO:0010975	regulation of neuron projection development	5/68	497/17997	0.0396474	0.217791	0.180211	DNM3/PAK1/PLXNA4/RAB29/RTN4	5	DNM3/PAK1/PLXNA4/RAB29/RTN4
BP	GO:0050707	regulation of cytokine secretion	3/68	204/17997	0.0420321	0.221044	0.182903	CD274/PANX2/TRIM6	3	CD274/PANX2/TRIM6
BP	GO:0007163	establishment or maintenance of cell polarity	3/68	210/17997	0.0451525	0.226948	0.187788	DST/FOXF1/PAK1	3	DST/FOXF1/PAK1
BP	GO:0050678	regulation of epithelial cell proliferation	4/68	361/17997	0.0476232	0.226948	0.187788	CDK6/RTN4/SMAD3/ZNF304	4	CDK6/RTN4/SMAD3/ZNF304
BP	GO:0010001	glial cell differentiation	3/68	217/17997	0.0489352	0.227965	0.18863	CDK6/ID4/MMP24	3	CDK6/ID4/MMP24
BP	GO:0032869	cellular response to insulin stimulus	3/68	217/17997	0.0489352	0.227965	0.18863	PAK1/SHC1/TBC1D4	3	PAK1/SHC1/TBC1D4/hsa-let-7b-5p/hsa-miR-26b-5p
CC	GO:0030018	Z disc	3/73	132/18936	0.0144437	0.181821	0.154722	DST/PAK1/PALLD	3	DST/PAK1/PALLD/hsa-let-7b-5p/hsa-miR-26b-5p/hsa-miR-32-5p
CC	GO:0031674	I band	3/73	143/18936	0.0178543	0.194938	0.165884	DST/PAK1/PALLD	3	DST/PAK1/PALLD
CC	GO:0001726	ruffle	3/73	174/18936	0.029685	0.224577	0.191106	CDK6/PAK1/PALLD	3	CDK6/PAK1/PALLD/hsa-let-7b-5p/hsa-miR-103a-3p/hsa-miR-107/hsa-miR-26b-5p/hsa-miR-30a-3p/hsa-miR-34a-5p
CC	GO:0005635	nuclear envelope	5/73	462/18936	0.0328312	0.22853	0.19447	DST/OSBPL3/PAK1/RTN4/SMAD3	5	DST/OSBPL3/PAK1/RTN4/SMAD3/hsa-miR-101-3p/hsa-miR-148b-3p/hsa-miR-32-5p/hsa-miR-34a-5p
CC	GO:0030017	sarcomere	3/73	204/18936	0.0442353	0.242907	0.206704	DST/PAK1/PALLD	3	DST/PAK1/PALLD
CC	GO:0005769	early endosome	4/73	348/18936	0.0454032	0.242907	0.206704	APH1A/CD274/GGA1/RAB29	4	APH1A/CD274/GGA1/RAB29
MF	GO:0005518	collagen binding	3/66	67/17279	0.00214166	0.124242	0.095371	NID1/PAK1/SMAD3	3	NID1/PAK1/SMAD3/hsa-let-7b-5p/hsa-miR-26b-5p
MF	GO:0031267	small GTPase binding	6/66	444/17279	0.00689185	0.124242	0.095371	ARHGEF17/GGA1/PAK1/RAB29/SOS2/TBC1D4	6	ARHGEF17/GGA1/PAK1/RAB29/SOS2/TBC1D4
MF	GO:0003714	transcription corepressor activity	4/66	238/17279	0.0129915	0.143518	0.110168	BASP1/BATF3/ID3/ID4	4	BASP1/BATF3/ID3/ID4/hsa-miR-26b-5p/hsa-miR-27a-3p
MF	GO:0008017	microtubule binding	4/66	244/17279	0.0141202	0.143518	0.110168	DNM3/DST/HOOK2/REEP1	4	DNM3/DST/HOOK2/REEP1
MF	GO:0001085	RNA polymerase II transcription factor binding	3/66	155/17279	0.0214648	0.143518	0.110168	ID3/ID4/SMAD3	3	ID3/ID4/SMAD3/hsa-miR-27a-3p
MF	GO:0017016	Ras GTPase binding	5/66	430/17279	0.0241147	0.143518	0.110168	ARHGEF17/PAK1/RAB29/SOS2/TBC1D4	5	ARHGEF17/PAK1/RAB29/SOS2/TBC1D4
MF	GO:0008237	metallopeptidase activity	3/66	179/17279	0.031087	0.143518	0.110168	CPE/MMP24/TRHDE	3	CPE/MMP24/TRHDE
MF	GO:0017048	Rho GTPase binding	3/66	179/17279	0.031087	0.143518	0.110168	ARHGEF17/PAK1/SOS2	3	ARHGEF17/PAK1/SOS2
MF	GO:0015631	tubulin binding	4/66	331/17279	0.0377096	0.155904	0.119676	DNM3/DST/HOOK2/REEP1	4	DNM3/DST/HOOK2/REEP1
