# Supplementary material for: ALDH3A2, ODF2, QSOX2, and MicroRNA-503-5p Expression to Forecast Recurrence in TMPRSS2-ERG-Positive Prostate Cancer
Source: Int J Mol Sci. 2022 Oct 2;23(19):11695. doi: 10.3390/ijms231911695 (PMC9569942; doi:10.3390/ijms231911695)
Supplement: Supplementary file 1 [file ijms-23-11695-s001.zip › Supplementary_Table_S4_model.xlsx]

## Sheet: NGS_models
	sensitivity		specificity		accuracy		kappa		precision		AUC		loss
model	train	test	train	test	train	test	train	test	train	test	train	test	train	test	sum_auc	sum_loss	n_epoch
ALDH3A2_CHKA_ODF2_QSOX2_hsa-miR-503-5p	1	1	1	0.93	1	0.94	1	0.94	1	0.75	1	0.963	0.028	0.141	1.963	0.169	12
ALDH3A2_CHKA_ODF2_hsa-miR-503-5p_hsa-miR-200b-3p	1	1	1	0.93	1	0.94	1	0.94	1	0.75	1	0.963	0.03	0.163	1.963	0.193	11
ALDH3A2_CHKA_ODF2_hsa-miR-200b-3p	1	1	1	0.93	1	0.94	1	0.94	1	0.75	1	0.963	0.1	0.148	1.963	0.248	10
ALDH3A2_CHKA_QSOX2_hsa-miR-503-5p	1	1	1	0.89	1	0.91	1	0.91	1	0.67	1	0.946	0.045	0.332	1.946	0.377	38
ALDH3A2_CHKA_ODF2_QSOX2_hsa-miR-200b-3p	1	1	1	0.89	1	0.91	1	0.91	1	0.67	1	0.946	0	1.78	1.946	1.78	36
CHKA_ODF2_QSOX2_hsa-miR-200b-3p	1	1	1	0.82	1	0.85	1	0.85	1	0.55	1	0.911	0.104	0.237	1.911	0.341	10
ALDH3A2_ODF2_QSOX2_hsa-miR-503-5p_hsa-miR-200b-3p	1	1	1	0.82	1	0.85	1	0.85	1	0.55	1	0.911	0.017	0.378	1.911	0.395	17
ALDH3A2_CHKA_ODF2_hsa-miR-503-5p	1	0.83	1	0.96	1	0.94	1	0.94	1	0.83	1	0.899	0.083	0.142	1.899	0.225	9
CCNL2_CHKA_ODF2_hsa-miR-200b-3p	1	0.83	1	0.96	1	0.94	1	0.94	1	0.83	1	0.899	0.094	0.208	1.899	0.302	10
ALDH3A2_CCNL2_CHKA_ODF2_hsa-miR-200b-3p	1	0.83	1	0.96	1	0.94	1	0.94	1	0.83	1	0.899	0.111	0.21	1.899	0.321	10
CCNL2_CHKA_ODF2_QSOX2_hsa-miR-200b-3p	1	0.83	1	0.96	1	0.94	1	0.94	1	0.83	1	0.899	0.081	0.248	1.899	0.329	10
ALDH3A2_CCNL2_CHKA_ODF2_hsa-miR-503-5p	1	0.83	1	0.96	1	0.94	1	0.94	1	0.83	1	0.899	0.09	0.246	1.899	0.336	10
ALDH3A2_CCNL2_CHKA_ODF2_QSOX2	1	0.83	1	0.96	1	0.94	1	0.94	1	0.83	1	0.899	0.107	0.277	1.899	0.384	11
ALDH3A2_CCNL2_CHKA_ODF2_QSOX2_hsa-miR-503-5p	1	0.83	1	0.96	1	0.94	1	0.94	1	0.83	1	0.899	0.193	0.225	1.899	0.418	8
ALDH3A2_CHKA_QSOX2_hsa-miR-503-5p_hsa-miR-200b-3p	1	1	0.9	0.89	0.93	0.91	0.93	0.91	0.8	0.67	0.95	0.946	0.174	0.191	1.896	0.365	13
CCNL2_CHKA_ODF2_QSOX2	1	0.83	1	0.93	1	0.91	1	0.91	1	0.71	1	0.881	0.09	0.254	1.881	0.344	12
ALDH3A2_CCNL2_CHKA_ODF2	1	0.83	1	0.93	1	0.91	1	0.91	1	0.71	1	0.881	0.058	0.288	1.881	0.346	11
CCNL2_CHKA_ODF2_QSOX2_hsa-miR-503-5p_hsa-miR-200b-3p	1	0.83	1	0.93	1	0.91	1	0.91	1	0.71	1	0.881	0.119	0.23	1.881	0.349	8
ALDH3A2_CHKA_ODF2_QSOX2	1	0.83	1	0.93	1	0.91	1	0.91	1	0.71	1	0.881	0.135	0.215	1.881	0.35	9
CHKA_ODF2_hsa-miR-503-5p_hsa-miR-200b-3p	1	0.83	1	0.93	1	0.91	1	0.91	1	0.71	1	0.881	0.156	0.202	1.881	0.358	8
ALDH3A2_CCNL2_CHKA_ODF2_QSOX2_hsa-miR-200b-3p	1	0.83	1	0.93	1	0.91	1	0.91	1	0.71	1	0.881	0.136	0.248	1.881	0.384	10
ALDH3A2_CCNL2_QSOX2_hsa-miR-503-5p	1	0.83	1	0.93	1	0.91	1	0.91	1	0.71	1	0.881	0.174	0.238	1.881	0.412	10
CCNL2_CHKA_QSOX2_hsa-miR-503-5p	1	0.83	1	0.93	1	0.91	1	0.91	1	0.71	1	0.881	0.213	0.211	1.881	0.424	9
ALDH3A2_CCNL2_CHKA_QSOX2_hsa-miR-503-5p	1	0.83	1	0.93	1	0.91	1	0.91	1	0.71	1	0.881	0.051	0.429	1.881	0.48	20
ALDH3A2_CHKA_hsa-miR-503-5p_hsa-miR-200b-3p	1	0.83	1	0.93	1	0.91	1	0.91	1	0.71	1	0.881	0.003	0.926	1.881	0.929	26
ALDH3A2_CHKA_QSOX2_hsa-miR-200b-3p	1	0.83	1	0.93	1	0.91	1	0.91	1	0.71	1	0.881	0	1.475	1.881	1.475	80
ALDH3A2_QSOX2_hsa-miR-503-5p_hsa-miR-200b-3p	1	1	0.9	0.86	0.93	0.88	0.93	0.88	0.8	0.6	0.95	0.929	0.217	0.242	1.879	0.459	10
CHKA_ODF2_QSOX2_hsa-miR-503-5p_hsa-miR-200b-3p	1	0.83	1	0.89	1	0.88	1	0.88	1	0.62	1	0.863	0.036	0.226	1.863	0.262	15
CCNL2_CHKA_ODF2_QSOX2_hsa-miR-503-5p	1	0.83	1	0.89	1	0.88	1	0.88	1	0.62	1	0.863	0.173	0.225	1.863	0.398	7
ALDH3A2_CCNL2_CHKA_ODF2_hsa-miR-503-5p_hsa-miR-200b-3p	1	0.83	1	0.89	1	0.88	1	0.88	1	0.62	1	0.863	0.133	0.269	1.863	0.402	11
ALDH3A2_CCNL2_hsa-miR-503-5p_hsa-miR-200b-3p	1	0.83	1	0.89	1	0.88	1	0.88	1	0.62	1	0.863	0.069	0.575	1.863	0.644	16
ALDH3A2_CCNL2_CHKA_hsa-miR-503-5p	1	0.83	1	0.89	1	0.88	1	0.88	1	0.62	1	0.863	0.022	0.82	1.863	0.842	21
ALDH3A2_CCNL2_QSOX2_hsa-miR-200b-3p	1	0.83	1	0.89	1	0.88	1	0.88	1	0.62	1	0.863	0.013	1.963	1.863	1.976	41
ALDH3A2_ODF2_QSOX2_hsa-miR-503-5p	1	0.83	1	0.86	1	0.85	1	0.85	1	0.56	1	0.845	0.167	0.288	1.845	0.455	12
ALDH3A2_CCNL2_CHKA_hsa-miR-200b-3p	1	0.83	1	0.86	1	0.85	1	0.85	1	0.56	1	0.845	0.198	0.32	1.845	0.518	11
ALDH3A2_CCNL2_CHKA_QSOX2_hsa-miR-503-5p_hsa-miR-200b-3p	1	0.83	0.9	0.93	0.93	0.91	0.93	0.91	0.8	0.71	0.95	0.881	0.178	0.208	1.831	0.386	10
ALDH3A2_ODF2_hsa-miR-503-5p_hsa-miR-200b-3p	1	0.83	1	0.82	1	0.82	1	0.82	1	0.5	1	0.827	0.054	0.318	1.827	0.372	12
CCNL2_ODF2_QSOX2_hsa-miR-503-5p_hsa-miR-200b-3p	1	0.83	1	0.82	1	0.82	1	0.82	1	0.5	1	0.827	0.05	0.354	1.827	0.404	10
CHKA_QSOX2_hsa-miR-503-5p_hsa-miR-200b-3p	1	0.83	1	0.82	1	0.82	1	0.82	1	0.5	1	0.827	0.158	0.268	1.827	0.426	9
ALDH3A2_CCNL2_ODF2_QSOX2_hsa-miR-503-5p_hsa-miR-200b-3p	1	0.83	1	0.82	1	0.82	1	0.82	1	0.5	1	0.827	0.049	0.41	1.827	0.459	12
CCNL2_ODF2_hsa-miR-503-5p_hsa-miR-200b-3p	1	0.83	1	0.82	1	0.82	1	0.82	1	0.5	1	0.827	0.057	0.445	1.827	0.502	13
ALDH3A2_CCNL2_CHKA_QSOX2_hsa-miR-200b-3p	1	0.83	1	0.82	1	0.82	1	0.82	1	0.5	1	0.827	0.071	0.52	1.827	0.591	16
ALDH3A2_CCNL2_CHKA_QSOX2	1	0.83	1	0.82	1	0.82	1	0.82	1	0.5	1	0.827	0.025	0.808	1.827	0.833	29
CHKA_ODF2_QSOX2_hsa-miR-503-5p	1	0.67	1	0.96	1	0.91	1	0.91	1	0.8	1	0.815	0.073	0.185	1.815	0.258	9
ALDH3A2_CHKA_ODF2_QSOX2_hsa-miR-503-5p_hsa-miR-200b-3p	1	0.67	1	0.96	1	0.91	1	0.91	1	0.8	1	0.815	0.157	0.184	1.815	0.341	7
CCNL2_CHKA_ODF2_hsa-miR-503-5p	1	0.67	1	0.96	1	0.91	1	0.91	1	0.8	1	0.815	0.233	0.246	1.815	0.479	6
CCNL2_CHKA_ODF2_hsa-miR-503-5p_hsa-miR-200b-3p	1	0.67	1	0.93	1	0.88	1	0.88	1	0.67	1	0.798	0.155	0.224	1.798	0.379	7
ALDH3A2_CCNL2_QSOX2_hsa-miR-503-5p_hsa-miR-200b-3p	1	0.67	1	0.93	1	0.88	1	0.88	1	0.67	1	0.798	0.143	0.265	1.798	0.408	10
CCNL2_CHKA_QSOX2_hsa-miR-503-5p_hsa-miR-200b-3p	1	0.67	1	0.93	1	0.88	1	0.88	1	0.67	1	0.798	0.173	0.299	1.798	0.472	12
ALDH3A2_CCNL2_CHKA_hsa-miR-503-5p_hsa-miR-200b-3p	1	0.67	1	0.93	1	0.88	1	0.88	1	0.67	1	0.798	0.101	0.377	1.798	0.478	12
ALDH3A2_ODF2_QSOX2_hsa-miR-200b-3p	1	0.67	1	0.93	1	0.88	1	0.88	1	0.67	1	0.798	0	4.183	1.798	4.183	60
ALDH3A2_CCNL2_ODF2_hsa-miR-503-5p_hsa-miR-200b-3p	1	0.67	1	0.89	1	0.85	1	0.85	1	0.57	1	0.78	0.144	0.247	1.78	0.391	9
ALDH3A2_CCNL2_ODF2_hsa-miR-503-5p	1	0.67	1	0.89	1	0.85	1	0.85	1	0.57	1	0.78	0.145	0.256	1.78	0.401	8
ALDH3A2_CCNL2_ODF2_QSOX2_hsa-miR-503-5p	1	0.67	1	0.89	1	0.85	1	0.85	1	0.57	1	0.78	0.168	0.273	1.78	0.441	9
CCNL2_ODF2_QSOX2_hsa-miR-503-5p	1	0.67	1	0.89	1	0.85	1	0.85	1	0.57	1	0.78	0.175	0.407	1.78	0.582	12
ALDH3A2_CCNL2_ODF2_QSOX2	1	0.67	1	0.89	1	0.85	1	0.85	1	0.57	1	0.78	0.033	0.829	1.78	0.862	23
CCNL2_CHKA_QSOX2_hsa-miR-200b-3p	1	0.67	1	0.86	1	0.82	1	0.82	1	0.5	1	0.762	0.136	0.339	1.762	0.475	12
CCNL2_CHKA_hsa-miR-503-5p_hsa-miR-200b-3p	1	0.67	1	0.86	1	0.82	1	0.82	1	0.5	1	0.762	0.159	0.397	1.762	0.556	9
CCNL2_QSOX2_hsa-miR-503-5p_hsa-miR-200b-3p	1	0.67	1	0.86	1	0.82	1	0.82	1	0.5	1	0.762	0.14	0.462	1.762	0.602	13
ODF2_QSOX2_hsa-miR-503-5p_hsa-miR-200b-3p	1	0.5	1	0.86	1	0.79	1	0.79	1	0.43	1	0.679	0.155	0.311	1.679	0.466	9
ALDH3A2_CCNL2_ODF2_QSOX2_hsa-miR-200b-3p	0.75	0.5	1	0.93	0.93	0.85	0.93	0.85	1	0.6	0.875	0.714	0.163	0.392	1.589	0.555	14
ALDH3A2_CCNL2_ODF2_hsa-miR-200b-3p	0.75	0.5	1	0.93	0.93	0.85	0.93	0.85	1	0.6	0.875	0.714	0.318	0.304	1.589	0.622	8
CCNL2_ODF2_QSOX2_hsa-miR-200b-3p	0.75	0.5	1	0.93	0.93	0.85	0.93	0.85	1	0.6	0.875	0.714	0.123	0.503	1.589	0.626	19

## Sheet: NGS_clinics_models
	sensitivity		specificity		accuracy		kappa		precision		AUC		loss
model	train	test	train	test	train	test	train	test	train	test	train	test	train	test	sum_auc	sum_loss	n_epoch
ALDH3A2_CHKA_ODF2_QSOX2_hsa-miR-503-5p_isup	1	1	1	0.96	1	0.97	1	0.97	1	0.86	1	0.982	0.011	0.147	1.982	0.158	17
ALDH3A2_CHKA_ODF2_hsa-miR-503-5p_pT	1	1	1	0.96	1	0.97	1	0.97	1	0.86	1	0.982	0.256	0.376	1.982	0.632	9
ALDH3A2_CHKA_ODF2_hsa-miR-503-5p_isup_pT	1	1	1	0.96	1	0.97	1	0.97	1	0.86	1	0.982	0	2.059	1.982	2.059	78
ALDH3A2_CHKA_ODF2_hsa-miR-503-5p_isup	1	1	1	0.93	1	0.94	1	0.94	1	0.75	1	0.964	0	0.864	1.964	0.864	17
ALDH3A2_CHKA_ODF2_QSOX2_hsa-miR-503-5p_isup_pT	1	0.83	1	0.96	1	0.94	1	0.94	1	0.83	1	0.899	0.117	0.238	1.899	0.355	10
CHKA_ODF2_hsa-miR-503-5p_isup	1	0.83	1	0.93	1	0.91	1	0.91	1	0.71	1	0.881	0.079	0.269	1.881	0.348	10
ALDH3A2_CHKA_ODF2_QSOX2_hsa-miR-503-5p_pT	1	0.83	1	0.93	1	0.91	1	0.91	1	0.71	1	0.881	0.152	0.379	1.881	0.531	10
ALDH3A2_ODF2_QSOX2_isup_pT	1	0.83	1	0.93	1	0.91	1	0.91	1	0.71	1	0.881	0.007	0.622	1.881	0.629	23
ALDH3A2_ODF2_QSOX2_pT	1	0.83	1	0.89	1	0.88	1	0.88	1	0.62	1	0.863	0.029	0.377	1.863	0.406	22
CHKA_ODF2_hsa-miR-503-5p_isup_pT	1	0.67	1	0.93	1	0.88	1	0.88	1	0.67	1	0.798	0	6.694	1.798	6.694	39
CHKA_ODF2_hsa-miR-503-5p_pT	1	0.5	1	0.96	1	0.88	1	0.88	1	0.75	1	0.732	0	2.255	1.732	2.255	17
ALDH3A2_ODF2_QSOX2_isup	0.75	0.83	1	0.86	0.93	0.85	0.93	0.85	1	0.56	0.875	0.845	0.199	0.286	1.72	0.485	12
gleason_sum_isup_pT_preop_PSA	0.71	0.5	1	0.59	0.91	0.57	0.91	0.55	1	0.25	0.857	0.543	0.142	7.367	1.4	7.509	36

## Sheet: qPCR_models
	sensitivity		specificity		accuracy		kappa		precision		AUC		loss
model	train	test	train	test	train	test	train	test	train	test	train	test	train	test	sum_auc	sum_loss	n_epoch
ALDH3A2_ODF2_QSOX2_hsa-miR-503-5p_isup_pT	1	0.89	1	1	1	0.94	1	0.88	1	1	1	0.944	0.001	1.141	1.944	1.142	36
ODF2_QSOX2_hsa-miR-503-5p_hsa-miR-200b-3p_isup_pT	1	0.78	1	1	1	0.89	1	0.77	1	1	1	0.889	0	0.869	1.889	0.869	22
ODF2_QSOX2_hsa-miR-200b-3p_isup_pT	1	0.78	1	1	1	0.89	1	0.77	1	1	1	0.889	0	1.384	1.889	1.384	34
ODF2_QSOX2_hsa-miR-503-5p_isup_pT	1	0.78	1	1	1	0.89	1	0.77	1	1	1	0.889	0	1.999	1.889	1.999	27
QSOX2_hsa-miR-503-5p_isup_pT	1	0.78	1	1	1	0.89	1	0.77	1	1	1	0.889	0	2.548	1.889	2.548	80
ALDH3A2_ODF2_QSOX2_hsa-miR-200b-3p_isup_pT	1	0.89	1	0.88	1	0.88	1	0.76	1	0.89	1	0.882	0.039	0.788	1.882	0.827	15
QSOX2_hsa-miR-200b-3p_isup_pT	1	0.89	1	0.88	1	0.88	1	0.76	1	0.89	1	0.882	0	1.101	1.882	1.101	38
ALDH3A2_ODF2_QSOX2_hsa-miR-503-5p_hsa-miR-200b-3p_isup_pT	1	0.89	1	0.88	1	0.88	1	0.76	1	0.89	1	0.882	0.002	1.266	1.882	1.268	18
ODF2_hsa-miR-200b-3p_isup_pT	1	0.89	1	0.88	1	0.88	1	0.76	1	0.89	1	0.882	0.004	1.301	1.882	1.305	17
ALDH3A2_QSOX2_isup_pT	1	0.89	1	0.88	1	0.88	1	0.76	1	0.89	1	0.882	0.06	2.598	1.882	2.658	39
ALDH3A2_ODF2_hsa-miR-200b-3p_isup_pT	1	0.89	1	0.88	1	0.88	1	0.76	1	0.89	1	0.882	0	2.713	1.882	2.713	32
ODF2_hsa-miR-503-5p_hsa-miR-200b-3p_isup_pT	1	0.89	1	0.88	1	0.88	1	0.76	1	0.89	1	0.882	0	3.01	1.882	3.01	34
ALDH3A2_ODF2_hsa-miR-503-5p_isup_pT	1	0.89	1	0.88	1	0.88	1	0.76	1	0.89	1	0.882	0	3.454	1.882	3.454	52
ALDH3A2_ODF2_hsa-miR-503-5p_hsa-miR-200b-3p_isup_pT	1	0.89	1	0.88	1	0.88	1	0.76	1	0.89	1	0.882	0	4.194	1.882	4.194	37
QSOX2_hsa-miR-200b-3p_isup	1	1	1	0.75	1	0.88	1	0.76	1	0.82	1	0.875	0	4.407	1.875	4.407	42
ODF2_hsa-miR-200b-3p_isup	1	1	1	0.75	1	0.88	1	0.76	1	0.82	1	0.875	0.05	8.388	1.875	8.438	40
ALDH3A2_QSOX2_hsa-miR-503-5p_isup_pT	0.89	0.89	1	0.88	0.94	0.88	0.83	0.76	1	0.89	0.944	0.882	0.148	0.29	1.826	0.438	18
ODF2_QSOX2_hsa-miR-200b-3p_isup	1	0.78	1	0.88	1	0.83	1	0.65	1	0.88	1	0.826	0.006	1.159	1.826	1.165	21
ALDH3A2_QSOX2_hsa-miR-503-5p_isup	0.89	0.89	1	0.88	0.94	0.88	0.83	0.76	1	0.89	0.944	0.882	0.145	1.157	1.826	1.302	23
QSOX2_hsa-miR-503-5p_hsa-miR-200b-3p_isup	1	0.78	1	0.88	1	0.83	1	0.65	1	0.88	1	0.826	0.003	1.446	1.826	1.449	27
hsa-miR-200b-3p_isup_pT	1	0.78	1	0.88	1	0.83	1	0.65	1	0.88	1	0.826	0.036	3.305	1.826	3.341	33
ODF2_hsa-miR-503-5p_isup_pT	1	0.78	1	0.88	1	0.83	1	0.65	1	0.88	1	0.826	0.001	4.729	1.826	4.73	53
ALDH3A2_QSOX2_hsa-miR-503-5p_hsa-miR-200b-3p_isup_pT	1	0.89	1	0.75	1	0.82	1	0.64	1	0.8	1	0.819	0.002	0.886	1.819	0.888	18
ALDH3A2_QSOX2_hsa-miR-200b-3p_isup_pT	1	0.89	1	0.75	1	0.82	1	0.64	1	0.8	1	0.819	0.004	2.352	1.819	2.356	18
ALDH3A2_ODF2_QSOX2_hsa-miR-200b-3p_isup	1	0.89	1	0.75	1	0.82	1	0.64	1	0.8	1	0.819	0.015	2.436	1.819	2.451	21
ALDH3A2_ODF2_QSOX2_hsa-miR-503-5p_isup	1	0.89	1	0.75	1	0.82	1	0.64	1	0.8	1	0.819	0	2.846	1.819	2.846	66
ALDH3A2_ODF2_QSOX2_isup_pT	1	0.89	1	0.75	1	0.82	1	0.64	1	0.8	1	0.819	0	3.273	1.819	3.273	92
ALDH3A2_ODF2_hsa-miR-200b-3p_isup	1	0.89	1	0.75	1	0.82	1	0.64	1	0.8	1	0.819	0.006	8.986	1.819	8.992	37
ALDH3A2_QSOX2_isup	1	0.89	1	0.75	1	0.82	1	0.64	1	0.8	1	0.819	0	18.996	1.819	18.996	36
ALDH3A2_ODF2_QSOX2_hsa-miR-200b-3p_pT	1	1	1	0.62	1	0.81	1	0.64	1	0.75	1	0.812	0.001	7.41	1.812	7.411	36
ALDH3A2_QSOX2_hsa-miR-200b-3p_pT	1	1	1	0.62	1	0.81	1	0.64	1	0.75	1	0.812	0	8.243	1.812	8.243	53
ALDH3A2_ODF2_QSOX2_hsa-miR-503-5p_hsa-miR-200b-3p_pT	1	1	1	0.62	1	0.81	1	0.64	1	0.75	1	0.812	0.001	9.214	1.812	9.215	89
ALDH3A2_ODF2_hsa-miR-200b-3p_pT	1	1	1	0.62	1	0.81	1	0.64	1	0.75	1	0.812	0	17.617	1.812	17.617	51
ODF2_QSOX2_hsa-miR-503-5p_hsa-miR-200b-3p_isup	1	0.67	1	0.88	1	0.77	1	0.53	1	0.86	1	0.771	0.012	0.904	1.771	0.916	17
QSOX2_isup_pT	1	0.67	1	0.88	1	0.77	1	0.53	1	0.86	1	0.771	0.028	2.169	1.771	2.197	84
QSOX2_hsa-miR-503-5p_isup	0.89	0.78	1	0.88	0.94	0.83	0.83	0.65	1	0.88	0.944	0.826	0.161	1.081	1.77	1.242	18
ODF2_QSOX2_isup_pT	1	0.78	1	0.75	1	0.76	1	0.53	1	0.78	1	0.764	0.02	1.074	1.764	1.094	25
ODF2_QSOX2_isup	1	0.78	1	0.75	1	0.76	1	0.53	1	0.78	1	0.764	0.03	1.19	1.764	1.22	18
ODF2_hsa-miR-503-5p_isup	1	0.78	1	0.75	1	0.76	1	0.53	1	0.78	1	0.764	0	5.76	1.764	5.76	67
ALDH3A2_hsa-miR-200b-3p_isup_pT	1	0.78	1	0.75	1	0.76	1	0.53	1	0.78	1	0.764	0	15.229	1.764	15.229	66
ALDH3A2_ODF2_isup	0.89	0.89	1	0.75	0.94	0.82	0.83	0.64	1	0.8	0.944	0.819	0.143	2.635	1.763	2.778	19
ALDH3A2_QSOX2_hsa-miR-503-5p_hsa-miR-200b-3p	0.89	0.89	1	0.75	0.94	0.82	0.83	0.64	1	0.8	0.944	0.819	0.533	13.961	1.763	14.494	75
ALDH3A2_ODF2_hsa-miR-503-5p_pT	1	0.89	1	0.62	1	0.76	1	0.52	1	0.73	1	0.757	0.041	2.434	1.757	2.475	50
ALDH3A2_ODF2_QSOX2_hsa-miR-503-5p_hsa-miR-200b-3p_isup	1	0.89	1	0.62	1	0.76	1	0.52	1	0.73	1	0.757	0	2.686	1.757	2.686	32
ALDH3A2_ODF2_hsa-miR-503-5p_isup	1	0.89	1	0.62	1	0.76	1	0.52	1	0.73	1	0.757	0.005	3.235	1.757	3.24	60
ALDH3A2_QSOX2_hsa-miR-503-5p_pT	1	0.89	1	0.62	1	0.76	1	0.52	1	0.73	1	0.757	0.007	3.98	1.757	3.987	30
ALDH3A2_ODF2_QSOX2_isup	1	0.89	1	0.62	1	0.76	1	0.52	1	0.73	1	0.757	0.003	4.648	1.757	4.651	84
ALDH3A2_ODF2_isup_pT	1	0.89	1	0.62	1	0.76	1	0.52	1	0.73	1	0.757	0.026	5.217	1.757	5.243	97
ALDH3A2_ODF2_hsa-miR-503-5p_hsa-miR-200b-3p_pT	1	0.89	1	0.62	1	0.76	1	0.52	1	0.73	1	0.757	0.013	5.976	1.757	5.989	52
ALDH3A2_QSOX2_hsa-miR-503-5p_hsa-miR-200b-3p_isup	1	0.89	1	0.62	1	0.76	1	0.52	1	0.73	1	0.757	0	6.869	1.757	6.869	39
ALDH3A2_ODF2_hsa-miR-503-5p_hsa-miR-200b-3p_isup	1	0.89	1	0.62	1	0.76	1	0.52	1	0.73	1	0.757	0	8.582	1.757	8.582	39
ALDH3A2_QSOX2_hsa-miR-200b-3p_isup	1	0.89	1	0.62	1	0.76	1	0.52	1	0.73	1	0.757	0	10.405	1.757	10.405	42
ALDH3A2_ODF2_QSOX2_pT	1	0.89	1	0.62	1	0.76	1	0.52	1	0.73	1	0.757	0.002	10.994	1.757	10.996	40
ALDH3A2_ODF2_hsa-miR-503-5p_hsa-miR-200b-3p	1	0.89	1	0.62	1	0.76	1	0.52	1	0.73	1	0.757	0	27.693	1.757	27.693	88
ALDH3A2_ODF2_pT	0.89	1	1	0.62	0.94	0.81	0.83	0.64	1	0.75	0.944	0.812	0.067	7.664	1.756	7.731	58
ODF2_QSOX2_hsa-miR-503-5p_isup	0.89	0.67	1	0.88	0.94	0.77	0.83	0.53	1	0.86	0.944	0.771	0.247	3.397	1.715	3.644	33
ALDH3A2_hsa-miR-503-5p_isup	0.78	0.89	1	0.75	0.89	0.82	0.68	0.64	1	0.8	0.889	0.819	0.337	0.643	1.708	0.98	13
ALDH3A2_isup_pT	0.89	0.78	1	0.75	0.94	0.76	0.83	0.53	1	0.78	0.944	0.764	0.158	1.243	1.708	1.401	28
ALDH3A2_hsa-miR-200b-3p_isup	0.89	0.78	1	0.75	0.94	0.76	0.83	0.53	1	0.78	0.944	0.764	0.122	6.446	1.708	6.568	34
QSOX2_hsa-miR-503-5p_hsa-miR-200b-3p_isup_pT	1	0.78	1	0.62	1	0.7	1	0.41	1	0.7	1	0.701	0.13	0.511	1.701	0.641	13
ODF2_isup_pT	1	0.78	0.75	0.88	0.88	0.83	0.81	0.65	0.9	0.88	0.875	0.826	0.126	1.789	1.701	1.915	59
ALDH3A2_hsa-miR-503-5p_hsa-miR-200b-3p_isup_pT	1	0.78	1	0.62	1	0.7	1	0.41	1	0.7	1	0.701	0.022	2.691	1.701	2.713	19
ALDH3A2_ODF2_QSOX2_hsa-miR-503-5p_pT	1	0.78	1	0.62	1	0.7	1	0.41	1	0.7	1	0.701	0.035	4.143	1.701	4.178	35
ALDH3A2_hsa-miR-503-5p_isup_pT	1	0.78	1	0.62	1	0.7	1	0.41	1	0.7	1	0.701	0	5.859	1.701	5.859	51
ALDH3A2_ODF2_QSOX2_hsa-miR-503-5p_hsa-miR-200b-3p	1	0.78	1	0.62	1	0.7	1	0.41	1	0.7	1	0.701	0.004	6.139	1.701	6.143	32
ALDH3A2_ODF2_hsa-miR-200b-3p	1	0.78	1	0.62	1	0.7	1	0.41	1	0.7	1	0.701	0.087	7.245	1.701	7.332	47
ALDH3A2_hsa-miR-503-5p_hsa-miR-200b-3p_pT	1	0.78	1	0.62	1	0.7	1	0.41	1	0.7	1	0.701	0.117	11.488	1.701	11.605	54
ALDH3A2_ODF2_QSOX2_hsa-miR-200b-3p	1	0.78	1	0.62	1	0.7	1	0.41	1	0.7	1	0.701	0	13.499	1.701	13.499	50
ALDH3A2_hsa-miR-503-5p_hsa-miR-200b-3p	0.89	0.89	1	0.62	0.94	0.76	0.83	0.52	1	0.73	0.944	0.757	0.178	20.046	1.701	20.224	60
ALDH3A2_ODF2_QSOX2	1	0.78	1	0.62	1	0.7	1	0.41	1	0.7	1	0.701	0.003	28.047	1.701	28.05	86
ODF2_hsa-miR-503-5p_hsa-miR-200b-3p_isup	0.89	1	1	0.5	0.94	0.75	0.83	0.51	1	0.69	0.944	0.75	0.245	0.526	1.694	0.771	11
ALDH3A2_QSOX2_hsa-miR-503-5p_hsa-miR-200b-3p_pT	1	0.89	1	0.5	1	0.69	1	0.4	1	0.67	1	0.694	0.014	5.82	1.694	5.834	28
ODF2_hsa-miR-200b-3p_pT	1	0.89	1	0.5	1	0.69	1	0.4	1	0.67	1	0.694	0	15.786	1.694	15.786	48
ALDH3A2_QSOX2_pT	1	1	1	0.38	1	0.69	1	0.39	1	0.64	1	0.688	0.001	21.371	1.688	21.372	48
ALDH3A2_ODF2_QSOX2_hsa-miR-503-5p	1	0.67	1	0.62	1	0.65	1	0.29	1	0.67	1	0.646	0.007	6.278	1.646	6.285	35
hsa-miR-503-5p_hsa-miR-200b-3p_isup_pT	0.89	0.78	1	0.62	0.94	0.7	0.83	0.41	1	0.7	0.944	0.701	0.225	0.603	1.645	0.828	11
ALDH3A2_hsa-miR-503-5p_hsa-miR-200b-3p_isup	0.89	0.78	1	0.62	0.94	0.7	0.83	0.41	1	0.7	0.944	0.701	0.107	3.242	1.645	3.349	37
ALDH3A2_QSOX2_hsa-miR-200b-3p	1	0.78	1	0.5	1	0.64	1	0.28	1	0.64	1	0.639	0.024	5.671	1.639	5.695	28
ODF2_QSOX2_hsa-miR-200b-3p	1	0.78	1	0.5	1	0.64	1	0.28	1	0.64	1	0.639	0.004	6.184	1.639	6.188	57
QSOX2_hsa-miR-200b-3p_pT	1	0.89	1	0.38	1	0.63	1	0.27	1	0.62	1	0.632	0.047	3.029	1.632	3.076	30
ODF2_QSOX2_hsa-miR-200b-3p_pT	1	0.89	1	0.38	1	0.63	1	0.27	1	0.62	1	0.632	0.028	3.179	1.632	3.207	30
ODF2_QSOX2_hsa-miR-503-5p_hsa-miR-200b-3p	1	0.89	1	0.38	1	0.63	1	0.27	1	0.62	1	0.632	0.031	10.603	1.632	10.634	48
ODF2_QSOX2_hsa-miR-503-5p_hsa-miR-200b-3p_pT	1	0.89	1	0.38	1	0.63	1	0.27	1	0.62	1	0.632	0.002	10.787	1.632	10.789	38
ODF2_hsa-miR-503-5p_hsa-miR-200b-3p_pT	1	0.89	1	0.38	1	0.63	1	0.27	1	0.62	1	0.632	0.002	17.752	1.632	17.754	48
hsa-miR-503-5p_isup_pT	0.78	0.56	1	0.88	0.89	0.72	0.68	0.42	1	0.83	0.889	0.715	0.304	0.642	1.604	0.946	11
ODF2_hsa-miR-503-5p_hsa-miR-200b-3p	1	0.56	1	0.62	1	0.59	1	0.18	1	0.62	1	0.59	0	9.489	1.59	9.489	43
ALDH3A2_hsa-miR-503-5p_pT	0.89	0.67	1	0.62	0.94	0.65	0.83	0.29	1	0.67	0.944	0.646	0.102	9.967	1.59	10.069	74
ALDH3A2_QSOX2_hsa-miR-503-5p	0.89	0.78	1	0.5	0.94	0.64	0.83	0.28	1	0.64	0.944	0.639	0.135	2.038	1.583	2.173	23
ALDH3A2_ODF2_hsa-miR-503-5p	1	0.67	1	0.5	1	0.58	1	0.17	1	0.6	1	0.583	0.014	5.041	1.583	5.055	66
QSOX2_hsa-miR-503-5p_hsa-miR-200b-3p_pT	1	0.78	1	0.38	1	0.58	1	0.16	1	0.58	1	0.576	0.038	5.52	1.576	5.558	66
hsa-miR-503-5p_hsa-miR-200b-3p_pT	1	0.78	0.75	0.62	0.88	0.7	0.81	0.41	0.9	0.7	0.875	0.701	0.095	13.022	1.576	13.117	99
ODF2_QSOX2_pT	1	0.78	1	0.38	1	0.58	1	0.16	1	0.58	1	0.576	0.033	17.646	1.576	17.679	98
QSOX2_hsa-miR-503-5p_hsa-miR-200b-3p	1	0.89	0.75	0.5	0.88	0.69	0.81	0.4	0.9	0.67	0.875	0.694	1.155	14.157	1.569	15.312	60
QSOX2_hsa-miR-503-5p_pT	0.78	0.67	1	0.62	0.89	0.65	0.68	0.29	1	0.67	0.889	0.646	0.937	5.636	1.535	6.573	89
ALDH3A2_hsa-miR-200b-3p_pT	1	0.67	0.75	0.62	0.88	0.65	0.81	0.29	0.9	0.67	0.875	0.646	0.099	16.509	1.521	16.608	65
ODF2_QSOX2_hsa-miR-503-5p_pT	1	0.78	0.75	0.5	0.88	0.64	0.81	0.28	0.9	0.64	0.875	0.639	0.276	0.931	1.514	1.207	20
hsa-miR-503-5p_hsa-miR-200b-3p_isup	0.89	1	0.5	0.62	0.69	0.81	0.42	0.64	0.8	0.75	0.694	0.812	0.416	0.474	1.506	0.89	8
ODF2_hsa-miR-503-5p_pT	0.89	0.44	1	0.5	0.94	0.47	0.83	-0.06	1	0.5	0.944	0.528	0.092	2.715	1.472	2.807	50
ODF2_QSOX2_hsa-miR-503-5p	1	0.78	0.75	0.38	0.88	0.58	0.81	0.16	0.9	0.58	0.875	0.576	0.146	5.603	1.451	5.749	47
